# Supplementary material for: Bis[glycinium(0.5+)] perrhenate
Source: Acta Crystallogr Sect E Struct Rep Online. 2008 Dec 6;65(Pt 1):m19. doi: 10.1107/S160053680803849X (PMC2967868; doi:10.1107/S160053680803849X)
Supplement: Supplementary file 1 [file e-65-00m19-sup1.cif]

##############################################################################
###                                                                        ###
###        Electronic paper (Acta Crystallographica Section E)             ###
###                                                                        ###
##############################################################################
#                                                                            #
# This CIF contains the data in a paper accepted for publication in Acta     #
# Crystallographica Section E. It conforms to the requirements of Notes      #
# for Authors for Section E, and has been peer reviewed under the auspices   #
# of the IUCr Commission on Journals.                                        #
#                                                                            #
# Full details of the Crystallographic Information File format               #
# are given in the paper "The Crystallographic Information File (CIF):       #
# a New Standard Archive File for Crystallography" by S. R. Hall, F. H.      #
# Allen and I. D. Brown [Acta Cryst. (1991), A47, 655-685].                  #
#                                                                            #
# The current version of the core CIF dictionary is obtainable from          #
# ftp://ftp.iucr.org/pub/cif_core.dic. The current version number is 2.4.    #
#                                                                            #
# Software is freely available for graphical display of the structure(s) in  #
# this CIF.  For information consult the CIF home page http://www.iucr.org/  #
# cif/home.html                                                              #
#                                                                            #
# This file may be used for bona fide research purposes within the           #
# scientific community so long as proper attribution is given to the journal # 
# article from which it was obtained.                                        #
#                                                                            #
##############################################################################
                                             
data_I
_audit_creation_method     SHELXL-97
_chemical_name_systematic
;
Bis[glycinium(0.5+)] perrhenate
;
_chemical_name_common     'glycinium glycine perrhenate'
_chemical_formula_moiety     '2(C2 H5.5 N O2 0.5+), Re O4 -'
_chemical_formula_sum     'C4 H11 N2 O8 Re'
_chemical_formula_iupac     '2(C2 H5.5 N O2) [Re O4]'
_chemical_formula_weight     401.35
_chemical_melting_point     ?
_symmetry_cell_setting     monoclinic
_symmetry_space_group_name_H-M     'P 21/c'
_symmetry_space_group_name_Hall     '-P 2ybc'
loop_
    _symmetry_equiv_pos_as_xyz
    'x, y, z'
    '-x, y+1/2, -z+1/2'
    '-x, -y, -z'
    'x, -y-1/2, z-1/2'
_cell_length_a     15.7095(5)
_cell_length_b     8.1826(3)
_cell_length_c     8.2909(3)
_cell_angle_alpha     90.00
_cell_angle_beta     103.7152(16)
_cell_angle_gamma     90.00
_cell_volume     1035.36(6)
_cell_formula_units_Z     4
_cell_measurement_reflns_used     7839
_cell_measurement_theta_min     4.000
_cell_measurement_theta_max     40.108
_cell_measurement_temperature     291(2)
_exptl_crystal_description     block
_exptl_crystal_colour     'translucent colourless'
_exptl_crystal_size_max     0.15
_exptl_crystal_size_mid     0.13
_exptl_crystal_size_min     0.10
_exptl_crystal_density_diffrn     2.575
_exptl_crystal_density_meas     ?
_exptl_crystal_density_method     'not measured'
_exptl_crystal_F_000     752
_exptl_absorpt_coefficient_mu     11.765
_exptl_absorpt_correction_type     'multi-scan'
_exptl_absorpt_process_details     '(SADABS; Sheldrick, 2003)'
_exptl_absorpt_correction_T_min     0.18
_exptl_absorpt_correction_T_max     0.31
_exptl_special_details
;
;
_diffrn_ambient_temperature     291(2)
_diffrn_radiation_type     MoK\a
_diffrn_radiation_wavelength     0.71073
_diffrn_radiation_source     'fine-focus sealed tube'
_diffrn_radiation_monochromator     graphite
_diffrn_measurement_device_type     'Bruker APEXII'
_diffrn_measurement_method     '\f and \w'
_diffrn_detector_area_resol_mean     ?
_diffrn_reflns_number     78826
_diffrn_reflns_av_R_equivalents     0.0378
_diffrn_reflns_av_sigmaI/netI     0.0229
_diffrn_reflns_theta_min     2.67
_diffrn_reflns_theta_max     45.33
_diffrn_reflns_theta_full     45.33
_diffrn_measured_fraction_theta_max     0.986
_diffrn_measured_fraction_theta_full     0.986
_diffrn_reflns_limit_h_min     -30
_diffrn_reflns_limit_h_max     31
_diffrn_reflns_limit_k_min     -16
_diffrn_reflns_limit_k_max     15
_diffrn_reflns_limit_l_min     -16
_diffrn_reflns_limit_l_max     16
_diffrn_standards_number     0
_diffrn_standards_interval_count     0
_diffrn_standards_interval_time     0
_diffrn_standards_decay_%     0
_refine_special_details
;
Refinement of <i>F</i>^2^ against ALL reflections. The weighted <i>R</i>-factor
<i>wR</i> and goodness of fit <i>S</i> are based on <i>F</i>^2^, conventional
<i>R</i>-factors <i>R</i> are based on <i>F</i>, with <i>F</i> set to zero for
negative <i>F</i>^2^. The threshold expression of <i>F</i>^2^ >
\s(<i>F</i>^2^) is used only for calculating <i>R</i>-factors(gt) <i>etc</i>.
and is not relevant to the choice of reflections for refinement.
<i>R</i>-factors based on <i>F</i>^2^ are statistically about twice as large
as those based on <i>F</i>, and <i>R</i>- factors based on ALL data will be
even larger.
;
_reflns_number_total     8587
_reflns_number_gt     6232
_reflns_threshold_expression     I>2\s(I)
_refine_ls_structure_factor_coef     Fsqd
_refine_ls_matrix_type     full
_refine_ls_R_factor_all     0.0507
_refine_ls_R_factor_gt     0.0303
_refine_ls_wR_factor_gt     0.0512
_refine_ls_wR_factor_ref     0.0553
_refine_ls_goodness_of_fit_ref     1.064
_refine_ls_restrained_S_all     1.064
_refine_ls_number_reflns     8587
_refine_ls_number_parameters     141
_refine_ls_number_restraints     0
_refine_ls_hydrogen_treatment     constr
_refine_ls_weighting_scheme     calc
_refine_ls_weighting_details
          'calc w=1/[\s^2^(Fo^2^)+(0.001P)^2^+2.2865P] where P=(Fo^2^+2Fc^2^)/3'
_atom_sites_solution_hydrogens     geom
_atom_sites_solution_primary     direct
_atom_sites_solution_secondary     difmap
_refine_ls_shift/su_max     0.002
_refine_ls_shift/su_mean     0.000
_refine_diff_density_max     2.327
_refine_diff_density_min     -2.873
_refine_ls_extinction_method     'SHELXL97 (Sheldrick, 2008)'
_refine_ls_extinction_coef     0.00614(15)
_refine_ls_extinction_expression
                                  'Fc^*^=kFc[1+0.001xFc^2^\l^3^/sin(2\q)]^-1/4^'
loop_
    _atom_type_symbol
    _atom_type_description
    _atom_type_scat_dispersion_real
    _atom_type_scat_dispersion_imag
    _atom_type_scat_source
    'C' 'C' 0.0033 0.0016
                         'International Tables Vol C Tables 4.2.6.8 and 6.1.1.4'
    'H' 'H' 0.0000 0.0000
                         'International Tables Vol C Tables 4.2.6.8 and 6.1.1.4'
    'N' 'N' 0.0061 0.0033
                         'International Tables Vol C Tables 4.2.6.8 and 6.1.1.4'
    'O' 'O' 0.0106 0.0060
                         'International Tables Vol C Tables 4.2.6.8 and 6.1.1.4'
    'Re' 'Re' -1.0185 7.2310
                         'International Tables Vol C Tables 4.2.6.8 and 6.1.1.4'
_computing_data_collection     'APEX2 (Bruker--Nonius, 2004)'
_computing_cell_refinement     'SAINT (Bruker, 2003)'
_computing_data_reduction     'SAINT (Bruker, 2003)'
_computing_structure_solution     'SHELXS97 (Sheldrick, 2008)'
_computing_structure_refinement     'SHELXL97 (Sheldrick, 2008)'
_computing_molecular_graphics     'ORTEPII (Johnson, 1976)'
_computing_publication_material
                            'SHELXL97 (Sheldrick, 2008) and PLATON (Spek, 2003)'
loop_
    _atom_site_type_symbol
    _atom_site_label
    _atom_site_fract_x
    _atom_site_fract_y
    _atom_site_fract_z
    _atom_site_U_iso_or_equiv
    _atom_site_adp_type
    _atom_site_calc_flag
    _atom_site_refinement_flags
    _atom_site_occupancy
    _atom_site_disorder_assembly
    _atom_site_disorder_group
    Re Re1 0.384633(5) 0.604894(11) 0.053166(13) 0.02896(3) Uani d . 1 . .
    O O1 0.43021(16) 0.4923(4) 0.2269(3) 0.0636(7) Uani d . 1 . .
    O O2 0.28327(14) 0.6733(3) 0.0625(4) 0.0633(8) Uani d . 1 . .
    O O3 0.44936(16) 0.7699(3) 0.0397(5) 0.0685(9) Uani d . 1 . .
    O O4 0.3784(2) 0.4775(4) -0.1121(3) 0.0698(8) Uani d . 1 . .
    O O11 0.02851(12) 0.9119(2) 0.2663(2) 0.0343(4) Uani d . 1 . .
    O O12 -0.02823(11) 0.7477(2) 0.0538(2) 0.0366(4) Uani d . 1 . .
    H H12 -0.0747 0.7890 0.0614 0.055 Uiso calc PR 0.50 . .
    C C11 0.03285(13) 0.7965(3) 0.1730(3) 0.0242(3) Uani d . 1 . .
    C C12 0.11921(13) 0.7067(3) 0.1971(3) 0.0291(4) Uani d . 1 . .
    H H12A 0.1608 0.7754 0.1588 0.035 Uiso calc R 1 . .
    H H12B 0.1424 0.6864 0.3145 0.035 Uiso calc R 1 . .
    N N11 0.11042(11) 0.5501(2) 0.1070(2) 0.0253(3) Uani d . 1 . .
    H H11A 0.0761 0.4833 0.1479 0.038 Uiso calc R 1 . .
    H H11B 0.1631 0.5048 0.1189 0.038 Uiso calc R 1 . .
    H H11C 0.0868 0.5676 -0.0002 0.038 Uiso calc R 1 . .
    O O21 0.24920(12) 0.3008(2) 0.0961(3) 0.0409(4) Uani d . 1 . .
    O O22 0.16419(12) 0.1024(3) -0.0423(3) 0.0504(6) Uani d . 1 . .
    H H22 0.1241 0.1641 -0.0353 0.076 Uiso calc PR 0.50 . .
    C C21 0.23754(14) 0.1710(3) 0.0210(3) 0.0281(4) Uani d . 1 . .
    C C22 0.31325(16) 0.0716(3) -0.0074(4) 0.0373(5) Uani d . 1 . .
    H H22A 0.3076 -0.0399 0.0286 0.045 Uiso calc R 1 . .
    H H22B 0.3109 0.0690 -0.1254 0.045 Uiso calc R 1 . .
    N N21 0.39933(12) 0.1372(3) 0.0823(3) 0.0337(4) Uani d . 1 . .
    H H21A 0.3923 0.2372 0.1194 0.051 Uiso calc R 1 . .
    H H21B 0.4351 0.1417 0.0136 0.051 Uiso calc R 1 . .
    H H21C 0.4224 0.0724 0.1676 0.051 Uiso calc R 1 . .
loop_
    _atom_site_aniso_label
    _atom_site_aniso_U_11
    _atom_site_aniso_U_22
    _atom_site_aniso_U_33
    _atom_site_aniso_U_12
    _atom_site_aniso_U_13
    _atom_site_aniso_U_23
    Re1 0.02220(4) 0.02717(4) 0.04083(5) -0.00013(3) 0.01407(3) -0.00404(3)
    O1 0.0401(12) 0.093(2) 0.0524(14) -0.0127(13) -0.0001(10) 0.0177(14)
    O2 0.0333(10) 0.0379(10) 0.130(2) 0.0040(8) 0.0416(13) -0.0007(13)
    O3 0.0467(12) 0.0383(11) 0.136(3) -0.0090(9) 0.0521(16) -0.0019(14)
    O4 0.080(2) 0.083(2) 0.0523(15) -0.0094(16) 0.0276(14) -0.0268(14)
    O11 0.0309(7) 0.0398(9) 0.0320(8) 0.0054(7) 0.0069(6) -0.0106(7)
    O12 0.0226(7) 0.0378(9) 0.0440(10) 0.0077(6) -0.0031(7) -0.0144(7)
    C11 0.0206(7) 0.0270(8) 0.0257(9) 0.0011(6) 0.0068(6) -0.0006(7)
    C12 0.0194(7) 0.0314(9) 0.0348(11) 0.0015(7) 0.0029(7) -0.0069(8)
    N11 0.0187(6) 0.0262(7) 0.0300(9) 0.0035(5) 0.0043(6) 0.0002(6)
    O21 0.0259(7) 0.0310(8) 0.0635(13) 0.0041(6) 0.0063(8) -0.0144(8)
    O22 0.0219(7) 0.0475(11) 0.0747(15) 0.0057(7) -0.0029(8) -0.0284(11)
    C21 0.0213(8) 0.0288(9) 0.0323(10) 0.0054(7) 0.0027(7) -0.0034(8)
    C22 0.0254(9) 0.0429(13) 0.0417(13) 0.0092(9) 0.0043(9) -0.0133(10)
    N21 0.0217(7) 0.0309(9) 0.0490(12) 0.0096(6) 0.0094(8) 0.0134(8)
_geom_special_details
;
All e.s.d.'s (except the e.s.d. in the dihedral angle between two l.s. planes)
are estimated using the full covariance matrix. The cell e.s.d.'s are taken
into account individually in the estimation of e.s.d.'s in distances, angles
and torsion angles; correlations between e.s.d.'s in cell parameters are only
used when they are defined by crystal symmetry. An approximate (isotropic)
treatment of cell e.s.d.'s is used for estimating e.s.d.'s involving l.s.
planes.
;
loop_
    _geom_bond_atom_site_label_1
    _geom_bond_atom_site_label_2
    _geom_bond_site_symmetry_2
    _geom_bond_distance
    _geom_bond_publ_flag
    Re1 O4 . 1.706(3) ?
    Re1 O2 . 1.707(2) ?
    Re1 O3 . 1.710(2) ?
    Re1 O1 . 1.717(3) ?
    O11 C11 . 1.233(3) ?
    O12 C11 . 1.267(3) ?
    O12 H12 . 0.8200 ?
    C11 C12 . 1.514(3) ?
    C12 N11 . 1.473(3) ?
    C12 H12A . 0.9700 ?
    C12 H12B . 0.9700 ?
    N11 H11A . 0.8900 ?
    N11 H11B . 0.8900 ?
    N11 H11C . 0.8900 ?
    O21 C21 . 1.223(3) ?
    O22 C21 . 1.277(3) ?
    O22 H22 . 0.8200 ?
    C21 C22 . 1.505(3) ?
    C22 N21 . 1.481(3) ?
    C22 H22A . 0.9700 ?
    C22 H22B . 0.9700 ?
    N21 H21A . 0.8900 ?
    N21 H21B . 0.8900 ?
    N21 H21C . 0.8900 ?
loop_
    _geom_angle_atom_site_label_1
    _geom_angle_atom_site_label_2
    _geom_angle_atom_site_label_3
    _geom_angle_site_symmetry_1
    _geom_angle_site_symmetry_3
    _geom_angle
    _geom_angle_publ_flag
    O4 Re1 O2 . . 111.10(15) ?
    O4 Re1 O3 . . 110.60(15) ?
    O2 Re1 O3 . . 108.64(11) ?
    O4 Re1 O1 . . 106.21(17) ?
    O2 Re1 O1 . . 110.24(14) ?
    O3 Re1 O1 . . 110.03(15) ?
    C11 O12 H12 . . 109.5 ?
    O11 C11 O12 . . 125.87(19) ?
    O11 C11 C12 . . 118.03(19) ?
    O12 C11 C12 . . 116.08(18) ?
    N11 C12 C11 . . 112.44(17) ?
    N11 C12 H12A . . 109.1 ?
    C11 C12 H12A . . 109.1 ?
    N11 C12 H12B . . 109.1 ?
    C11 C12 H12B . . 109.1 ?
    H12A C12 H12B . . 107.8 ?
    C12 N11 H11A . . 109.5 ?
    C12 N11 H11B . . 109.5 ?
    H11A N11 H11B . . 109.5 ?
    C12 N11 H11C . . 109.5 ?
    H11A N11 H11C . . 109.5 ?
    H11B N11 H11C . . 109.5 ?
    C21 O22 H22 . . 109.5 ?
    O21 C21 O22 . . 127.1(2) ?
    O21 C21 C22 . . 121.4(2) ?
    O22 C21 C22 . . 111.5(2) ?
    N21 C22 C21 . . 112.7(2) ?
    N21 C22 H22A . . 109.0 ?
    C21 C22 H22A . . 109.0 ?
    N21 C22 H22B . . 109.0 ?
    C21 C22 H22B . . 109.0 ?
    H22A C22 H22B . . 107.8 ?
    C22 N21 H21A . . 109.5 ?
    C22 N21 H21B . . 109.5 ?
    H21A N21 H21B . . 109.5 ?
    C22 N21 H21C . . 109.5 ?
    H21A N21 H21C . . 109.5 ?
    H21B N21 H21C . . 109.5 ?
loop_
    _geom_torsion_atom_site_label_1
    _geom_torsion_atom_site_label_2
    _geom_torsion_atom_site_label_3
    _geom_torsion_atom_site_label_4
    _geom_torsion_site_symmetry_1
    _geom_torsion_site_symmetry_2
    _geom_torsion_site_symmetry_3
    _geom_torsion_site_symmetry_4
    _geom_torsion
    _geom_torsion_publ_flag
    O11 C11 C12 N11 . . . . 166.3(2) ?
    O12 C11 C12 N11 . . . . -15.7(3) ?
    O21 C21 C22 N21 . . . . 7.3(4) ?
    O22 C21 C22 N21 . . . . -172.9(2) ?
loop_
    _geom_hbond_atom_site_label_D
    _geom_hbond_atom_site_label_H
    _geom_hbond_atom_site_label_A
    _geom_hbond_site_symmetry_A
    _geom_hbond_distance_DH
    _geom_hbond_distance_HA
    _geom_hbond_distance_DA
    _geom_hbond_angle_DHA
    O12 H12 O22 3_565 0.82 1.64 2.445(2) 167.1
    N11 H11A O11 2_545 0.89 2.02 2.869(2) 158.0
    N11 H11B O21 . 0.89 2.18 3.003(2) 152.5
    N11 H11B O2 . 0.89 2.47 3.000(3) 118.6
    N11 H11C O11 4_575 0.89 1.94 2.830(3) 174.6
    O22 H22 O12 3_565 0.82 1.64 2.445(2) 165.0
    N21 H21A O21 . 0.89 2.27 2.738(3) 112.6
    N21 H21A O1 . 0.89 2.29 3.136(4) 158.3
    N21 H21B O3 3_665 0.89 2.10 2.896(3) 149.1
    N21 H21B O1 4_565 0.89 2.60 3.274(4) 132.9
    N21 H21C O4 4_566 0.89 2.14 2.794(3) 129.8
    N21 H21C O1 2_645 0.89 2.37 3.012(3) 129.6
data_global
_journal_date_recd_electronic     2008-07-29
_journal_date_accepted     2008-11-18
_journal_name_full     'Acta Crystallographica, Section E'
_journal_year     2009
_journal_volume     65
_journal_issue      1
_journal_page_first     m19
_journal_page_last     m19
_journal_paper_category     QM
_journal_coeditor_code     RN2049
_publ_contact_author_name     'V. H. Rodrigues'
_publ_contact_author_address
;
     CEMDRX, Department of Physics
     University of Coimbra
     P-3004-516 Coimbra
     Portugal
;
_publ_contact_author_email     vhugo@pollux.fis.uc.pt
_publ_contact_author_fax     351-239-829158
_publ_contact_author_phone     351-239-410600
_publ_section_title
;
Bis[glycinium(0.5+)] perrhenate
;
loop_
    _publ_author_name
    _publ_author_footnote
    _publ_author_address
    'Rodrigues, V. H.' .
;
     CEMDRX, Department of Physics
     University of Coimbra
     P-3004-516 Coimbra
     Portugal
;
    'Costa, M. M. R. R.' .
;
     CEMDRX, Department of Physics
     University of Coimbra
     P-3004-516 Coimbra
     Portugal
;
    'Dekola, T.' .
;
     Departamento de F\'isica
     Universidade do Minho
     P-4710-057 Braga
     Portugal
;
    'de Matos Gomes, E.' .
;
     Departamento de F\'isica
     Universidade do Minho
     P-4710-057 Braga
     Portugal
;
