# Supplementary material for: Bis[glycinium(0.5+)] perrhenate
Source: Acta Crystallogr Sect E Struct Rep Online. 2008 Dec 6;65(Pt 1):m19. doi: 10.1107/S160053680803849X (PMC2967868; doi:10.1107/S160053680803849X)
Supplement: Supplementary file 2 [file e-65-00m19-Isup2.hkl]

# 
# h,k,l, Fc-squared, Fo-squared, sigma(Fo-squared) and status flag 
# 
data_I
_shelx_title ' glycinium perrenate              P21/c' 
_shelx_refln_list_code          4 
_shelx_F_calc_maximum      337.09 
_exptl_crystal_F_000       752.00 
_reflns_d_resolution_high  0.4997 
 
loop_ 
 _symmetry_equiv_pos_as_xyz 
 'x, y, z' 
 '-x, y+1/2, -z+1/2' 
 '-x, -y, -z' 
 'x, -y-1/2, z-1/2' 
 
_cell_length_a    15.7095 
_cell_length_b     8.1826 
_cell_length_c     8.2909 
_cell_angle_alpha  90.000 
_cell_angle_beta  103.715 
_cell_angle_gamma  90.000 
 
_shelx_F_squared_multiplier     1.000 
 
loop_ 
 _refln_index_h 
 _refln_index_k 
 _refln_index_l 
 _refln_F_squared_calc 
 _refln_F_squared_meas 
 _refln_F_squared_sigma 
 _refln_observed_status 
   2   0   0     3844.71     3948.59    124.94 o 
   3   0   0    39075.36    36494.68   1114.62 o 
   4   0   0    62814.20    58811.43   1797.37 o 
   5   0   0    65306.63    62066.15   1887.46 o 
   6   0   0    14756.29    14440.47    307.66 o 
   7   0   0       88.23      123.23     19.63 o 
   8   0   0    39238.14    38597.68    506.34 o 
   9   0   0    34865.15    34700.16    456.93 o 
  10   0   0     7635.43     8289.63    114.93 o 
  11   0   0       73.04       71.45      8.96 o 
  12   0   0    15343.76    15284.73    205.54 o 
  13   0   0    16947.25    17045.36    229.26 o 
  14   0   0    16685.15    16828.26    184.96 o 
  15   0   0      247.81      259.19      9.62 o 
  16   0   0     2940.55     2917.49     42.19 o 
  17   0   0     9233.12     9174.72    106.89 o 
  18   0   0     5775.69     5776.95     78.64 o 
  19   0   0     1374.92     1455.36     33.26 o 
  20   0   0      869.32      899.16     27.77 o 
  21   0   0     1982.75     1920.02     41.48 o 
  22   0   0     4142.04     3988.48     87.42 o 
  23   0   0      481.49      576.50     33.20 o 
  24   0   0       18.34       -1.39     22.12 o 
  25   0   0      416.59      389.66     32.50 o 
  26   0   0     1252.07     1266.63     99.72 o 
  27   0   0      526.95      550.56     58.94 o 
  28   0   0       35.71       32.45     27.49 o 
  29   0   0      209.09      131.52     37.91 o 
  30   0   0      312.74      380.51     55.77 o 
   1   1   0     7348.20     7757.83    141.69 o 
   2   1   0    20819.94    22032.30    826.24 o 
   3   1   0    32412.04    33942.77   1332.09 o 
   4   1   0      217.10      255.14     13.20 o 
   5   1   0     4697.93     4530.86     57.40 o 
   6   1   0     5327.10     5096.46     60.08 o 
   7   1   0     9774.73     9825.68    120.65 o 
   8   1   0     2335.74     2350.55     25.17 o 
   9   1   0      493.35      443.74      7.97 o 
  10   1   0     8022.96     7968.27     73.84 o 
  11   1   0    15358.72    15432.60    139.93 o 
  12   1   0     1301.24     1374.07     19.97 o 
  13   1   0      924.74      919.50     13.02 o 
  14   1   0     1714.08     1739.81     20.31 o 
  15   1   0     4535.43     4479.90     38.29 o 
  16   1   0     2826.51     2909.17     28.39 o 
  17   1   0      455.18      452.10     10.77 o 
  18   1   0      603.05      611.94     12.85 o 
  19   1   0     2548.77     2539.27     29.58 o 
  20   1   0     1588.60     1607.87     27.99 o 
  21   1   0      178.66      233.42     14.06 o 
  22   1   0       58.05       85.65     13.30 o 
  23   1   0      714.40      756.40     23.82 o 
  24   1   0      632.54      666.67     25.91 o 
  25   1   0      282.26      313.36     21.65 o 
  26   1   0        8.60       -3.53     17.02 o 
  27   1   0      205.54      207.38     24.11 o 
  28   1   0      179.78      205.56     24.56 o 
  29   1   0      182.92      230.47     28.72 o 
  30   1   0        9.12       -1.03     31.03 o 
   0   2   0     1215.60     1165.75     19.37 o 
   1   2   0     7271.81     7654.55     88.37 o 
   2   2   0       93.70      115.86      4.41 o 
   3   2   0     1269.70     1414.61     19.45 o 
   4   2   0    19427.58    20334.47    230.59 o 
   5   2   0     2628.08     2843.77     37.24 o 
   6   2   0       76.00       96.67      9.40 o 
   7   2   0      866.79      939.92     14.94 o 
   8   2   0      608.75      655.75     12.57 o 
   9   2   0     2122.83     2253.95     25.46 o 
  10   2   0     2284.26     2415.93     24.91 o 
  11   2   0       42.53       51.21      6.28 o 
  12   2   0      296.06      370.48     14.00 o 
  13   2   0     1428.56     1498.59     18.20 o 
  14   2   0      143.44      202.32      7.25 o 
  15   2   0        2.33        3.30      5.30 o 
  16   2   0      397.74      429.70     14.19 o 
  17   2   0      479.75      574.23     12.31 o 
  18   2   0      614.64      685.87     14.23 o 
  19   2   0       80.51      111.20      9.05 o 
  20   2   0       27.38       22.23      8.52 o 
  21   2   0      239.15      290.67     11.96 o 
  22   2   0      150.14      190.94     16.05 o 
  23   2   0       93.92      106.50     13.84 o 
  24   2   0        8.46      -15.29     15.29 o 
  25   2   0       91.74      115.39     18.67 o 
  26   2   0       99.28      112.68     19.28 o 
  27   2   0       32.79       31.28     18.61 o 
  28   2   0        0.72       25.98     21.51 o 
  29   2   0        6.42        1.75     35.73 o 
  30   2   0       21.05       34.83     46.18 o 
   1   3   0    13419.86    13748.60    146.79 o 
   2   3   0    30399.82    31300.76    325.65 o 
   3   3   0    24131.73    24494.91    242.94 o 
   4   3   0       33.13       52.84      3.08 o 
   5   3   0     2979.32     2910.39     27.59 o 
   6   3   0    43372.82    43137.55    356.46 o 
   7   3   0    31539.95    31881.38    260.93 o 
   8   3   0     6128.08     6341.85     59.91 o 
   9   3   0     3746.63     3785.50     34.55 o 
  10   3   0     9872.36     9630.33     88.98 o 
  11   3   0    21417.36    21086.74    189.13 o 
  12   3   0     4144.92     4213.87     40.27 o 
  13   3   0      142.05      192.84      8.06 o 
  14   3   0     4265.90     4122.52     37.92 o 
  15   3   0     7801.32     7760.90     69.44 o 
  16   3   0     4957.85     4815.36     48.81 o 
  17   3   0      163.34      193.19      8.84 o 
  18   3   0     1081.84     1078.00     18.55 o 
  19   3   0     3213.31     3095.76     34.95 o 
  20   3   0     3351.43     3292.21     37.24 o 
  21   3   0      626.20      643.92     17.31 o 
  22   3   0      254.63      254.75     13.61 o 
  23   3   0     1343.90     1304.06     22.01 o 
  24   3   0     1250.51     1223.92     27.70 o 
  25   3   0      561.48      596.09     22.69 o 
  26   3   0       31.89       27.18     18.01 o 
  27   3   0      175.59      124.83     23.37 o 
  28   3   0      500.12      564.76     40.78 o 
  29   3   0      267.76      221.99     52.52 o 
   0   4   0    24021.89    24492.92    240.62 o 
   1   4   0    16766.02    16702.14    129.63 o 
   2   4   0      235.57      301.38      5.85 o 
   3   4   0     9318.75     9544.77     67.62 o 
   4   4   0    28657.84    29132.84    196.54 o 
   5   4   0    21530.65    21662.73    158.52 o 
   6   4   0     1887.37     1889.62     16.59 o 
   7   4   0     3089.47     3088.48     26.27 o 
   8   4   0    15818.81    16027.42    117.37 o 
   9   4   0    23206.51    23214.20    173.51 o 
  10   4   0     6698.13     6896.82     60.10 o 
  11   4   0       72.83       97.72      5.70 o 
  12   4   0     4534.44     4644.91     41.53 o 
  13   4   0    12181.54    11910.20     91.97 o 
  14   4   0     4612.54     4614.86     38.31 o 
  15   4   0      282.91      322.16      9.27 o 
  16   4   0     1333.47     1299.12     19.12 o 
  17   4   0     3899.18     3866.40     41.26 o 
  18   4   0     3777.83     3733.76     41.39 o 
  19   4   0      386.38      394.20     12.34 o 
  20   4   0      249.22      251.29     12.07 o 
  21   4   0     1636.64     1584.40     23.40 o 
  22   4   0     1345.46     1393.79     27.27 o 
  23   4   0      492.25      509.47     26.83 o 
  24   4   0        8.39       29.55     13.30 o 
  25   4   0      346.67      387.47     18.32 o 
  26   4   0      550.48      542.51     27.09 o 
  27   4   0      351.32      351.53     29.50 o 
  28   4   0        1.57        1.19     26.22 o 
  29   4   0       74.34       53.13     47.34 o 
   1   5   0      198.91      159.71      3.77 o 
   2   5   0     1550.78     1556.62     15.10 o 
   3   5   0       16.02       27.93      3.08 o 
   4   5   0      322.91      287.33      4.52 o 
   5   5   0      223.71      197.47      4.13 o 
   6   5   0      857.40      846.79     10.10 o 
   7   5   0       21.32       57.12      5.21 o 
   8   5   0      664.83      738.00      9.73 o 
   9   5   0       17.02       26.54      4.30 o 
  10   5   0      454.09      420.82      8.27 o 
  11   5   0      424.39      492.45     11.36 o 
  12   5   0       78.80      113.59      6.30 o 
  13   5   0       39.19       36.13      5.66 o 
  14   5   0      184.09      218.30      9.99 o 
  15   5   0       26.64      105.31      7.43 o 
  16   5   0      197.31      250.26     11.04 o 
  17   5   0       22.00       20.71      8.75 o 
  18   5   0      123.04      129.64     10.61 o 
  19   5   0       78.42      104.36     11.88 o 
  20   5   0       89.76      109.27     12.77 o 
  21   5   0        0.84       13.41     11.75 o 
  22   5   0        2.51        1.92     12.20 o 
  23   5   0       37.62       32.86     12.71 o 
  24   5   0       55.06       80.61     14.63 o 
  25   5   0        8.99       12.35     14.27 o 
  26   5   0        0.03      -13.53     13.53 o 
  27   5   0        4.01       19.91     18.12 o 
  28   5   0       29.73       58.61     27.49 o 
  29   5   0        3.21      -24.27     30.46 o 
   0   6   0    12608.67    12875.63    115.16 o 
   1   6   0     3247.85     3302.29     23.15 o 
   2   6   0     1571.49     1603.43     13.35 o 
   3   6   0     3719.54     3716.00     25.80 o 
   4   6   0     9307.52     9437.98     64.01 o 
   5   6   0     7785.77     7978.98     56.01 o 
   6   6   0       56.22      102.30      5.73 o 
   7   6   0      772.18      778.60     10.15 o 
   8   6   0     4296.00     4288.84     34.05 o 
   9   6   0     5259.29     5340.22     40.28 o 
  10   6   0     1623.60     1619.88     16.81 o 
  11   6   0       50.92       59.74      5.13 o 
  12   6   0     3017.10     2870.03     27.49 o 
  13   6   0     3794.50     3726.41     37.30 o 
  14   6   0     2770.02     2668.73     29.51 o 
  15   6   0        3.19        8.89      7.15 o 
  16   6   0      569.56      561.13     13.13 o 
  17   6   0     2609.24     2450.00     34.74 o 
  18   6   0     1112.39     1075.91     22.38 o 
  19   6   0      124.47      138.44     12.10 o 
  20   6   0      207.42      224.28     14.91 o 
  21   6   0      320.41      302.85     16.56 o 
  22   6   0      775.80      763.85     22.68 o 
  23   6   0      177.68      168.53     16.78 o 
  24   6   0        2.20       14.84     15.39 o 
  25   6   0      222.60      241.24     17.27 o 
  26   6   0      301.81      322.06     20.04 o 
  27   6   0      120.18       97.42     17.26 o 
  28   6   0        2.01       10.12     26.92 o 
   1   7   0     6418.26     6443.46     43.83 o 
   2   7   0    19329.88    19514.56    120.89 o 
   3   7   0     9088.19     9325.65     60.98 o 
   4   7   0     1567.11     1637.51     13.51 o 
   5   7   0     1824.46     1799.95     15.15 o 
   6   7   0    12418.08    12492.92     87.94 o 
   7   7   0    11715.86    11867.89     91.52 o 
   8   7   0     1300.07     1348.40     13.72 o 
   9   7   0      788.69      782.74     12.29 o 
  10   7   0     5733.65     5673.28     47.09 o 
  11   7   0     5801.05     5761.34     47.55 o 
  12   7   0     3740.80     3704.65     35.25 o 
  13   7   0        1.38       15.83      6.62 o 
  14   7   0     2464.10     2520.11     27.95 o 
  15   7   0     4723.62     4642.78     44.99 o 
  16   7   0     2720.85     2693.79     29.52 o 
  17   7   0       30.63       18.90     10.11 o 
  18   7   0      435.13      436.33     14.74 o 
  19   7   0     1418.61     1383.83     24.51 o 
  20   7   0     1642.31     1696.42     27.68 o 
  21   7   0      308.87      343.21     20.09 o 
  22   7   0       97.27       79.95     14.48 o 
  23   7   0      478.02      515.29     24.70 o 
  24   7   0      799.02      818.96     23.62 o 
  25   7   0      176.02      187.53     17.95 o 
  26   7   0        0.14        1.17     15.99 o 
  27   7   0      177.33      177.48     22.37 o 
   0   8   0     2286.63     2231.50     24.49 o 
   1   8   0     2604.02     2460.87     17.88 o 
   2   8   0      472.01      441.96      6.82 o 
   3   8   0      867.93      858.41     12.70 o 
   4   8   0     3417.15     3372.41     24.48 o 
   5   8   0     3864.42     3709.20     27.66 o 
   6   8   0      140.01      154.47      5.85 o 
   7   8   0      332.22      348.66      8.88 o 
   8   8   0     1199.65     1190.77     13.95 o 
   9   8   0     2343.98     2333.69     22.06 o 
  10   8   0      577.59      595.69     10.20 o 
  11   8   0       66.82       68.18      6.43 o 
  12   8   0      689.49      678.95     13.33 o 
  13   8   0     1482.72     1456.13     20.04 o 
  14   8   0      420.91      464.73     12.07 o 
  15   8   0       53.63       66.52      8.77 o 
  16   8   0      112.51      100.08      9.60 o 
  17   8   0      795.17      814.52     17.11 o 
  18   8   0      459.56      486.84     15.25 o 
  19   8   0       91.47       95.74     11.90 o 
  20   8   0       56.93       48.38     11.49 o 
  21   8   0      188.45      174.29     14.85 o 
  22   8   0      176.99      198.67     14.73 o 
  23   8   0       95.80       89.27     14.79 o 
  24   8   0        0.16      -14.52     14.52 o 
  25   8   0       95.73       97.00     17.54 o 
  26   8   0       58.29       85.27     49.33 o 
   1   9   0      351.52      384.91      6.35 o 
   2   9   0      826.49      926.05     12.39 o 
   3   9   0     1385.73     1445.06     21.44 o 
   4   9   0        5.05        4.52      4.28 o 
   5   9   0      103.01      111.71      7.99 o 
   6   9   0     1231.96     1288.11     22.93 o 
   7   9   0      409.35      425.68     13.34 o 
   8   9   0      558.69      544.19      9.86 o 
   9   9   0       70.01       78.10      6.00 o 
  10   9   0      145.65      159.58      7.64 o 
  11   9   0     1132.82     1161.29     18.43 o 
  12   9   0       81.85       88.65      8.19 o 
  13   9   0        0.04       -8.07      8.07 o 
  14   9   0       94.28      112.94      9.01 o 
  15   9   0      135.76      198.73     10.20 o 
  16   9   0      180.32      204.37     10.69 o 
  17   9   0       42.15       32.92      9.43 o 
  18   9   0        9.92        1.66      9.50 o 
  19   9   0      126.98      135.06     12.50 o 
  20   9   0      162.17      172.97     13.56 o 
  21   9   0        3.94       -4.58     11.67 o 
  22   9   0        6.53       -7.00     12.48 o 
  23   9   0       50.32       49.27     16.18 o 
  24   9   0       21.20       35.01     23.52 o 
  25   9   0       38.53       47.19     24.23 o 
   0  10   0     4759.14     4629.24     47.72 o 
   1  10   0     2071.93     2014.58     16.78 o 
   2  10   0       30.36       42.39      4.78 o 
   3  10   0     1331.36     1300.84     13.06 o 
   4  10   0     3391.35     3276.37     26.56 o 
   5  10   0     3193.99     3180.86     27.53 o 
   6  10   0      364.19      378.52      9.74 o 
   7  10   0      384.60      403.29      9.78 o 
   8  10   0     2548.50     2496.09     23.58 o 
   9  10   0     2883.28     2834.54     28.91 o 
  10  10   0      491.56      511.61     13.62 o 
  11  10   0       26.99       22.71      7.70 o 
  12  10   0      990.79      929.81     19.22 o 
  13  10   0     1671.25     1590.09     22.28 o 
  14  10   0      900.80      903.70     18.57 o 
  15  10   0        7.34       12.20      9.68 o 
  16  10   0      451.39      442.88     14.95 o 
  17  10   0     1001.23      953.48     29.93 o 
  18  10   0      535.53      553.67     18.59 o 
  19  10   0       86.95       82.29     14.93 o 
  20  10   0       88.68       98.84     13.77 o 
  21  10   0      361.77      358.54     20.03 o 
  22  10   0      412.28      431.76     20.68 o 
  23  10   0      122.56      117.70     24.88 o 
  24  10   0       23.45       19.85     26.42 o 
   1  11   0      884.84      890.74     12.75 o 
   2  11   0     1843.18     1805.01     18.78 o 
   3  11   0     1589.27     1502.63     18.58 o 
   4  11   0       50.17       43.58      7.13 o 
   5  11   0      349.90      373.50     11.30 o 
   6  11   0     1685.52     1684.59     20.69 o 
   7  11   0     1135.49     1141.69     17.73 o 
   8  11   0      369.67      377.03     13.59 o 
   9  11   0       91.14       91.52     10.83 o 
  10  11   0      455.52      472.22     15.50 o 
  11  11   0     1348.69     1353.23     24.29 o 
  12  11   0      412.29      446.04     15.32 o 
  13  11   0        0.60       -2.91     10.28 o 
  14  11   0      354.37      397.37     15.42 o 
  15  11   0      574.48      657.58     16.76 o 
  16  11   0      336.91      367.86     15.28 o 
  17  11   0       17.27       12.19     11.07 o 
  18  11   0       78.88       73.01     10.66 o 
  19  11   0      265.38      308.25     20.52 o 
  20  11   0      239.76      239.73     19.90 o 
  21  11   0       21.03       -3.19     19.59 o 
  22  11   0        4.33      -21.84     21.84 o 
   0  12   0       11.11       12.45     10.71 o 
   1  12   0        0.42       14.09      8.15 o 
   2  12   0        2.24        3.17      8.02 o 
   3  12   0        1.44       12.18      8.75 o 
   4  12   0       54.50       71.67     10.12 o 
   5  12   0        0.54        7.78      9.44 o 
   6  12   0       10.50       16.87      9.26 o 
   7  12   0        1.12       -6.17      9.11 o 
   8  12   0       22.63       18.87     10.60 o 
   9  12   0        0.69       -5.50     10.49 o 
  10  12   0        6.71       -0.91     10.94 o 
  11  12   0        0.23      -11.32     11.50 o 
  12  12   0        4.66       11.42     11.11 o 
  13  12   0        0.68       10.43     11.74 o 
  14  12   0       13.52       38.68     12.40 o 
  15  12   0        0.74        5.59     13.65 o 
  16  12   0        7.34       32.55     14.36 o 
  17  12   0        0.09      -12.34     14.74 o 
  18  12   0        5.82        8.82     15.85 o 
  19  12   0        0.30      -18.63     18.63 o 
  20  12   0        1.62       43.61     21.20 o 
   1  13   0      242.22      255.28     20.83 o 
   2  13   0      863.21      860.63     28.08 o 
   3  13   0      324.82      336.00     13.74 o 
   4  13   0       38.58       23.01     10.39 o 
   5  13   0      111.79      107.35     14.69 o 
   6  13   0      457.66      461.00     20.03 o 
   7  13   0      433.78      424.87     18.77 o 
   8  13   0      131.04      126.99     15.50 o 
   9  13   0        4.56       10.37     12.27 o 
  10  13   0      378.22      398.93     18.41 o 
  11  13   0      316.41      322.66     18.20 o 
  12  13   0      189.59      222.78     15.68 o 
  13  13   0        0.07       -3.68     13.23 o 
  14  13   0       88.63      108.05     16.68 o 
  15  13   0      165.60      177.75     18.15 o 
  16  13   0      170.00      153.93     18.19 o 
  17  13   0       10.01        5.88     20.12 o 
  18  13   0       21.24       31.80     20.86 o 
   0  14   0      591.80      577.60     29.85 o 
   1  14   0      306.68      320.77     17.50 o 
   2  14   0        3.13       -8.57     17.52 o 
   3  14   0      177.19      231.96     20.45 o 
   4  14   0      448.96      500.32     26.48 o 
   5  14   0      396.83      417.84     19.86 o 
   6  14   0       58.15       86.05     15.58 o 
   7  14   0       64.27       56.70     15.55 o 
   8  14   0      359.35      381.56     24.13 o 
   9  14   0      388.56      379.78     22.81 o 
  10  14   0      103.85      118.60     25.11 o 
  11  14   0       15.88       -7.53     16.43 o 
  12  14   0      154.90      149.94     19.39 o 
  13  14   0      276.33      271.40     20.00 o 
  14  14   0      117.54      115.92     20.79 o 
  15  14   0        0.42       17.22     19.58 o 
   1  15   0       32.75       33.64     16.27 o 
   2  15   0       70.04       57.09     16.41 o 
   3  15   0       48.10       38.48     18.96 o 
   4  15   0        4.07       -5.04     20.80 o 
   5  15   0       23.44       31.30     19.30 o 
   6  15   0       32.37       26.58     18.06 o 
   7  15   0       66.72       78.82     19.07 o 
   8  15   0        4.73        2.10     18.18 o 
   9  15   0        0.23       10.35     20.31 o 
  10  15   0       34.34        1.02     20.36 o 
  11  15   0       40.66       44.81     21.31 o 
  12  15   0       18.57      -30.59     30.59 o 
   0  16   0       31.35       51.75     27.38 o 
   1  16   0       19.84       34.07     18.17 o 
   2  16   0        0.98       -0.58     23.38 o 
   3  16   0        8.14        1.94     29.17 o 
   4  16   0       31.76       -4.68     17.79 o 
   5  16   0       27.70       34.04     17.01 o 
   6  16   0        3.26       19.66     33.02 o 
 -30   1   1      347.79      423.84     77.33 o 
 -29   1   1      315.72      345.18     30.59 o 
 -28   1   1        2.84        4.91     18.53 o 
 -27   1   1       75.96       57.93     18.97 o 
 -26   1   1      877.90      895.06     32.86 o 
 -25   1   1     1149.98     1092.73     43.67 o 
 -24   1   1      347.53      349.78     18.20 o 
 -23   1   1       54.16       75.37     13.06 o 
 -22   1   1     1637.07     1555.63     30.05 o 
 -21   1   1     3739.79     3605.59     48.25 o 
 -20   1   1     1271.26     1181.05     22.67 o 
 -19   1   1       20.53       24.97      7.59 o 
 -18   1   1     2499.86     2538.29     30.77 o 
 -17   1   1     6072.19     6037.62     60.70 o 
 -16   1   1     4178.08     4062.06     41.13 o 
 -15   1   1      459.83      459.53     10.09 o 
 -14   1   1     2646.01     2668.17     27.49 o 
 -13   1   1     7349.59     7408.17     73.27 o 
 -12   1   1    15316.14    15387.83    139.57 o 
 -11   1   1     3348.26     3308.04     35.21 o 
 -10   1   1     2286.25     2516.50     36.75 o 
  -9   1   1    21773.25    21805.68    194.10 o 
  -8   1   1    31481.83    31611.60    293.61 o 
  -7   1   1    19362.35    19697.12    237.02 o 
  -6   1   1     9005.24     9825.49    113.29 o 
  -5   1   1    13327.43    14009.56    187.97 o 
  -4   1   1    56970.89    57747.75   2628.53 o 
  -3   1   1    32048.97    35219.11   1078.82 o 
  -2   1   1       78.86      108.58      8.07 o 
  -1   1   1     5570.44     6056.38    223.15 o 
   0   1   1    40669.21    39581.59   1187.13 o 
   1   1   1    42897.77    42392.00    605.63 o 
   2   1   1     7906.28     8124.09    116.58 o 
   3   1   1     3879.20     4180.07     67.95 o 
   4   1   1    20822.05    20505.21    257.17 o 
   5   1   1    27078.02    27301.24    378.23 o 
   6   1   1     7408.77     7565.59     77.52 o 
   7   1   1        3.34       28.00      7.49 o 
   8   1   1    19789.35    19714.06    176.32 o 
   9   1   1    12560.73    12271.31    117.22 o 
  10   1   1    10920.66    10879.71     96.15 o 
  11   1   1       44.49       47.82      5.06 o 
  12   1   1     5136.47     5044.90     48.51 o 
  13   1   1     7001.11     7024.94     55.35 o 
  14   1   1     5757.84     5747.32     46.38 o 
  15   1   1     1698.66     1731.51     19.14 o 
  16   1   1      875.46      853.31     13.18 o 
  17   1   1     3239.66     3193.11     34.73 o 
  18   1   1     3925.69     3933.91     40.90 o 
  19   1   1     1570.60     1553.50     23.22 o 
  20   1   1       30.93       38.62      9.38 o 
  21   1   1      863.75      858.12     22.62 o 
  22   1   1     1866.80     1817.28     38.24 o 
  23   1   1      679.27      710.66     25.82 o 
  24   1   1       42.45       40.84     16.75 o 
  25   1   1      238.60      243.86     20.75 o 
  26   1   1      428.92      459.69     49.69 o 
  27   1   1      267.71      248.37     24.88 o 
  28   1   1       76.00       68.93     22.81 o 
  29   1   1        5.32      -28.68     28.68 o 
 -30   2   1       11.06      -44.32     44.32 o 
 -29   2   1      219.55      272.11     26.70 o 
 -28   2   1      741.62      838.79     34.62 o 
 -27   2   1      728.80      815.11     30.60 o 
 -26   2   1       56.31       60.26     16.68 o 
 -25   2   1      354.75      370.88     19.41 o 
 -24   2   1     1377.64     1322.29     29.46 o 
 -23   2   1     2125.15     2098.51     45.22 o 
 -22   2   1      885.76      844.53     22.74 o 
 -21   2   1       90.29      111.03     10.12 o 
 -20   2   1     2821.04     2772.89     33.07 o 
 -19   2   1     6819.47     6743.83     63.33 o 
 -18   2   1     4324.82     4249.50     42.49 o 
 -17   2   1      125.72      159.84      7.56 o 
 -16   2   1     2727.09     2722.49     28.13 o 
 -15   2   1    14162.95    14093.74    122.31 o 
 -14   2   1    11735.41    11418.17    102.78 o 
 -13   2   1     1343.89     1306.68     16.06 o 
 -12   2   1     3742.82     3815.22     42.76 o 
 -11   2   1    22248.05    22408.68    210.49 o 
 -10   2   1    34995.76    35085.98    296.45 o 
  -9   2   1     6698.25     6571.96     58.38 o 
  -8   2   1     1692.74     1835.98     19.68 o 
  -7   2   1    25917.48    26154.12    238.92 o 
  -6   2   1    48099.20    48656.94    549.88 o 
  -5   2   1    26955.69    27748.46    362.14 o 
  -4   2   1     4290.02     4613.53     62.10 o 
  -3   2   1    26914.12    28588.18    514.21 o 
  -2   2   1    46202.92    48799.37    700.38 o 
  -1   2   1   100025.45   100920.81   1621.57 o 
   0   2   1     5379.52     5215.83    105.61 o 
   1   2   1    16640.00    16871.85    201.53 o 
   2   2   1    51626.30    51993.93    592.59 o 
   3   2   1    43548.23    42946.03    549.11 o 
   4   2   1    25720.15    25508.76    331.25 o 
   5   2   1     4583.66     5015.72     55.68 o 
   6   2   1    13892.23    13622.71    123.34 o 
   7   2   1    35543.77    35306.46    315.17 o 
   8   2   1    23799.09    24028.23    215.62 o 
   9   2   1      680.99      801.05     15.69 o 
  10   2   1     5465.85     5460.66     58.27 o 
  11   2   1    20145.84    19883.55    178.37 o 
  12   2   1    15219.57    15003.52    118.10 o 
  13   2   1     2262.99     2297.27     25.05 o 
  14   2   1     2465.53     2333.14     24.70 o 
  15   2   1     6026.93     5924.26     53.11 o 
  16   2   1     6671.86     6614.64     59.14 o 
  17   2   1     1852.74     1814.42     22.40 o 
  18   2   1        6.15       21.94      7.18 o 
  19   2   1     3084.38     3030.11     32.77 o 
  20   2   1     2661.56     2629.26     31.40 o 
  21   2   1     1532.38     1495.39     25.41 o 
  22   2   1       14.44       -5.10     10.48 o 
  23   2   1      504.71      536.35     19.33 o 
  24   2   1      870.60      916.83     28.71 o 
  25   2   1      738.32      797.13     31.80 o 
  26   2   1      192.59      208.61     23.45 o 
  27   2   1      104.31      109.32     23.02 o 
  28   2   1      373.75      335.47     31.74 o 
  29   2   1      219.49      311.42     53.76 o 
 -30   3   1      130.66      152.84     51.36 o 
 -29   3   1       60.42       56.85     30.36 o 
 -28   3   1        1.04      -12.62     19.42 o 
 -27   3   1       23.66       10.92     17.73 o 
 -26   3   1      191.74      239.96     17.82 o 
 -25   3   1      161.52      170.76     15.49 o 
 -24   3   1      128.59      144.12     19.62 o 
 -23   3   1       25.29       32.32     10.81 o 
 -22   3   1      324.98      357.72     14.43 o 
 -21   3   1      712.47      783.53     17.74 o 
 -20   3   1      259.63      293.41     11.96 o 
 -19   3   1       11.33       10.79      7.75 o 
 -18   3   1      527.96      541.40     13.44 o 
 -17   3   1     1271.15     1283.60     18.99 o 
 -16   3   1     1208.52     1172.71     17.47 o 
 -15   3   1       49.14       62.60      6.07 o 
 -14   3   1      297.06      348.48     10.27 o 
 -13   3   1     1450.08     1424.58     17.56 o 
 -12   3   1     3607.61     3528.15     34.83 o 
 -11   3   1     1219.44     1105.60     13.88 o 
 -10   3   1       10.43       26.05      3.81 o 
  -9   3   1     3071.91     3096.50     28.32 o 
  -8   3   1     4031.18     3663.15     33.01 o 
  -7   3   1     2718.34     2607.71     24.99 o 
  -6   3   1       28.09       48.87      4.99 o 
  -5   3   1       55.54       97.73      4.50 o 
  -4   3   1     1172.87     1020.93     14.91 o 
  -3   3   1     3086.89     2913.09     49.89 o 
  -2   3   1     2143.53     2118.39     24.77 o 
  -1   3   1      708.20      657.91     10.17 o 
   0   3   1     2933.92     2949.12     31.51 o 
   1   3   1     7526.73     7753.76     81.81 o 
   2   3   1       24.29       50.66      3.89 o 
   3   3   1     5342.52     5480.96     53.42 o 
   4   3   1     2336.20     2210.31     21.77 o 
   5   3   1     3943.50     4057.60     34.58 o 
   6   3   1     1348.74     1316.92     15.10 o 
   7   3   1      380.43      445.00      7.97 o 
   8   3   1     2422.35     2443.10     25.76 o 
   9   3   1     5904.16     5777.00     49.28 o 
  10   3   1     3540.01     3651.56     41.09 o 
  11   3   1       35.44       75.33      8.29 o 
  12   3   1      571.44      557.62     14.15 o 
  13   3   1     1575.06     1617.76     18.49 o 
  14   3   1      807.50      877.00     14.00 o 
  15   3   1      606.67      642.78     12.31 o 
  16   3   1      142.43      152.97      8.06 o 
  17   3   1      898.30      933.33     15.97 o 
  18   3   1      413.05      522.13     13.00 o 
  19   3   1      220.95      263.73     12.42 o 
  20   3   1       17.31       27.94      8.33 o 
  21   3   1      197.59      225.71     12.10 o 
  22   3   1      353.45      417.07     14.59 o 
  23   3   1      231.22      299.65     15.45 o 
  24   3   1        0.49      -13.25     13.25 o 
  25   3   1      122.13      150.63     20.48 o 
  26   3   1       67.83       81.34     28.96 o 
  27   3   1      102.63      157.10     44.35 o 
  28   3   1       13.66      -10.70     34.55 o 
  29   3   1        0.77      -11.12     44.94 o 
 -29   4   1       38.02       42.50     32.65 o 
 -28   4   1      199.73      158.04     24.57 o 
 -27   4   1      106.66       63.92     22.42 o 
 -26   4   1       55.87       64.21     17.51 o 
 -25   4   1       46.65       41.55     13.04 o 
 -24   4   1      321.02      340.15     17.66 o 
 -23   4   1      571.63      618.52     17.00 o 
 -22   4   1       89.40       92.97     11.39 o 
 -21   4   1       29.76       31.30     10.38 o 
 -20   4   1      417.15      414.50     13.51 o 
 -19   4   1      774.79      827.32     17.25 o 
 -18   4   1     1248.19     1239.54     20.06 o 
 -17   4   1       67.67       77.91      7.98 o 
 -16   4   1      591.49      640.73     13.20 o 
 -15   4   1     3374.67     3318.83     31.50 o 
 -14   4   1     3385.57     3392.07     29.42 o 
 -13   4   1      121.29      139.18      5.46 o 
 -12   4   1      643.52      631.97      9.06 o 
 -11   4   1     2545.41     2637.20     24.33 o 
 -10   4   1     3074.34     3241.57     28.75 o 
  -9   4   1     2126.22     2176.41     19.45 o 
  -8   4   1        2.19        6.50      2.79 o 
  -7   4   1     1487.45     1646.87     15.53 o 
  -6   4   1     8121.15     8191.25     61.71 o 
  -5   4   1     5190.00     5223.14     48.38 o 
  -4   4   1       91.48      100.87      4.09 o 
  -3   4   1     5286.46     5350.14     47.05 o 
  -2   4   1     5089.56     5060.84     40.87 o 
  -1   4   1    10428.91    10531.57     94.40 o 
   0   4   1      850.02      837.82      9.96 o 
   1   4   1     1515.84     1577.11     14.89 o 
   2   4   1     5147.49     5222.50     39.69 o 
   3   4   1     9561.37     9729.73     68.06 o 
   4   4   1     2472.32     2526.08     21.37 o 
   5   4   1      122.47      143.41      3.76 o 
   6   4   1     2132.01     2236.24     19.69 o 
   7   4   1     5445.82     5540.21     45.72 o 
   8   4   1     3167.94     3165.73     30.17 o 
   9   4   1        7.06       18.06      4.36 o 
  10   4   1     1074.53     1053.57     14.53 o 
  11   4   1     3071.16     3088.89     33.71 o 
  12   4   1     1656.44     1672.70     19.70 o 
  13   4   1      746.81      777.21     13.16 o 
  14   4   1      270.66      299.16      9.23 o 
  15   4   1     2303.18     2212.30     28.55 o 
  16   4   1     1416.47     1376.25     22.80 o 
  17   4   1      404.68      414.25     13.23 o 
  18   4   1      189.73      200.65     13.47 o 
  19   4   1      438.03      439.40     19.19 o 
  20   4   1      267.43      325.89     14.15 o 
  21   4   1      426.24      431.96     17.52 o 
  22   4   1       48.88       47.54     12.23 o 
  23   4   1      167.18      172.39     14.37 o 
  24   4   1      224.01      246.91     18.75 o 
  25   4   1      233.51      240.10     19.05 o 
  26   4   1        8.09       10.49     18.51 o 
  27   4   1       16.66       -9.31     22.90 o 
  28   4   1       43.03       83.86     45.48 o 
  29   4   1      110.18       89.28     48.50 o 
 -29   5   1      258.48      241.67     36.83 o 
 -28   5   1       48.00       40.10     21.61 o 
 -27   5   1      113.99       97.78     18.33 o 
 -26   5   1      748.85      782.72     22.83 o 
 -25   5   1     1066.27     1072.88     25.90 o 
 -24   5   1      203.69      200.15     16.98 o 
 -23   5   1      131.35      138.67     14.72 o 
 -22   5   1     1383.92     1327.64     29.01 o 
 -21   5   1     2538.11     2493.58     39.62 o 
 -20   5   1     1452.11     1366.71     27.30 o 
 -19   5   1       84.85      123.85     10.89 o 
 -18   5   1     1725.18     1723.56     27.86 o 
 -17   5   1     6790.94     6443.55     63.76 o 
 -16   5   1     4569.01     4503.29     44.56 o 
 -15   5   1      338.12      361.23      9.17 o 
 -14   5   1     1706.54     1772.22     19.25 o 
 -13   5   1     9238.34     9223.79     73.09 o 
 -12   5   1    13749.71    13611.71     98.49 o 
 -11   5   1     2685.90     2664.50     24.82 o 
 -10   5   1      482.21      589.46      9.62 o 
  -9   5   1    10201.63    10388.91     83.08 o 
  -8   5   1    18388.05    18686.73    145.69 o 
  -7   5   1     9087.00     9337.83     72.81 o 
  -6   5   1       10.89       35.09      3.28 o 
  -5   5   1    10829.07    10951.85     79.30 o 
  -4   5   1    25410.77    25641.10    186.99 o 
  -3   5   1    18227.70    18411.48    135.07 o 
  -2   5   1      215.87      242.03      4.58 o 
  -1   5   1     9349.92     9430.58     63.07 o 
   0   5   1    19118.88    19112.44    131.03 o 
   1   5   1    21404.02    21273.54    138.89 o 
   2   5   1    10884.28    10953.54     74.31 o 
   3   5   1     2164.09     2265.38     18.19 o 
   4   5   1    15958.41    16184.10    109.28 o 
   5   5   1    28425.56    28791.85    196.61 o 
   6   5   1    11413.59    11615.98     83.74 o 
   7   5   1      418.94      442.42      7.99 o 
   8   5   1     7950.87     8030.74     62.84 o 
   9   5   1    11725.11    11575.18     94.19 o 
  10   5   1    10228.81    10033.04     84.64 o 
  11   5   1      561.28      583.00     11.55 o 
  12   5   1     2456.42     2447.99     26.41 o 
  13   5   1     7180.79     7033.91     66.02 o 
  14   5   1     6072.68     6043.38     56.45 o 
  15   5   1     1043.76     1002.22     16.72 o 
  16   5   1      289.00      322.40     11.75 o 
  17   5   1     2519.74     2441.51     32.81 o 
  18   5   1     3262.30     3170.53     39.85 o 
  19   5   1     1224.93     1218.86     32.12 o 
  20   5   1        1.05       20.99     11.11 o 
  21   5   1     1107.92     1120.15     22.90 o 
  22   5   1     1191.10     1169.27     25.78 o 
  23   5   1      566.14      569.14     23.37 o 
  24   5   1       60.71       72.79     15.51 o 
  25   5   1      197.82      211.77     19.30 o 
  26   5   1      531.76      549.16     25.77 o 
  27   5   1      291.08      273.83     28.51 o 
  28   5   1       58.04       -5.23     26.34 o 
 -28   6   1      258.87      262.29     27.60 o 
 -27   6   1      162.93      184.39     17.56 o 
 -26   6   1       13.17       -3.96     15.70 o 
 -25   6   1       44.37       20.90     14.81 o 
 -24   6   1      479.65      463.23     21.50 o 
 -23   6   1      822.05      844.77     26.05 o 
 -22   6   1      111.51      119.53     14.14 o 
 -21   6   1       12.96        2.20     12.08 o 
 -20   6   1     1266.19     1218.46     25.29 o 
 -19   6   1     1769.81     1731.55     40.93 o 
 -18   6   1      776.32      805.04     18.40 o 
 -17   6   1       51.32       46.86      8.72 o 
 -16   6   1     1596.39     1622.17     21.06 o 
 -15   6   1     3525.64     3378.82     33.86 o 
 -14   6   1     3654.13     3417.41     33.72 o 
 -13   6   1      391.93      404.38      9.13 o 
 -12   6   1     1299.98     1278.50     15.59 o 
 -11   6   1     4178.10     4180.51     34.18 o 
 -10   6   1     5768.43     5743.06     48.66 o 
  -9   6   1     3612.20     3483.63     29.86 o 
  -8   6   1      976.21     1051.15     12.23 o 
  -7   6   1     4832.30     4834.68     39.23 o 
  -6   6   1    13924.84    13940.02    101.26 o 
  -5   6   1     5570.04     5626.56     41.60 o 
  -4   6   1      593.95      542.86      7.98 o 
  -3   6   1     3960.49     3926.03     30.98 o 
  -2   6   1    14500.56    14614.15     99.47 o 
  -1   6   1    12907.27    13196.29     80.38 o 
   0   6   1     1136.99     1174.31     10.21 o 
   1   6   1     2027.11     2022.89     16.29 o 
   2   6   1    11541.67    11537.26     78.38 o 
   3   6   1    12617.53    12584.79     82.98 o 
   4   6   1     2831.33     2887.27     22.67 o 
   5   6   1       21.46       34.28      3.36 o 
   6   6   1     6541.52     6558.45     47.14 o 
   7   6   1     7720.26     7613.84     56.84 o 
   8   6   1     4349.53     4403.03     36.28 o 
   9   6   1       23.71       46.53      6.76 o 
  10   6   1     3179.49     3160.86     26.89 o 
  11   6   1     3342.50     3399.11     31.84 o 
  12   6   1     3010.47     2967.49     30.14 o 
  13   6   1      715.75      716.07     13.81 o 
  14   6   1      554.04      583.17     13.14 o 
  15   6   1     2135.20     2121.42     27.47 o 
  16   6   1     2073.84     2150.99     27.31 o 
  17   6   1      907.63      927.08     20.18 o 
  18   6   1      125.53      125.29     11.85 o 
  19   6   1      410.23      456.58     16.18 o 
  20   6   1      972.41     1005.60     23.18 o 
  21   6   1      440.40      445.02     17.68 o 
  22   6   1       15.25       12.20     12.90 o 
  23   6   1      146.47      179.23     15.31 o 
  24   6   1      328.23      360.87     18.26 o 
  25   6   1      166.85      175.50     19.32 o 
  26   6   1       17.75       24.59     18.47 o 
  27   6   1       10.80        9.71     20.84 o 
 -28   7   1        5.61      -15.60     49.96 o 
 -27   7   1        2.78       25.88     22.26 o 
 -26   7   1       11.14       33.30     15.36 o 
 -25   7   1        0.40        7.73     14.86 o 
 -24   7   1        2.76       12.40     15.79 o 
 -23   7   1        1.07        1.06     14.88 o 
 -22   7   1       14.25       24.73     13.89 o 
 -21   7   1       69.26       81.37     14.05 o 
 -20   7   1        9.39       16.87     11.62 o 
 -19   7   1        0.02       -9.70      9.70 o 
 -18   7   1       80.05       76.53     10.48 o 
 -17   7   1        3.91       23.94      9.12 o 
 -16   7   1       15.16       28.68      8.01 o 
 -15   7   1       27.13       18.68      7.84 o 
 -14   7   1      151.97      162.75     10.09 o 
 -13   7   1       24.20       84.35      7.04 o 
 -12   7   1      108.45      167.94      8.13 o 
 -11   7   1        2.48        8.09      4.87 o 
 -10   7   1        5.10        4.89      4.68 o 
  -9   7   1      102.12      155.70      5.63 o 
  -8   7   1      240.93      321.14      9.09 o 
  -7   7   1     1027.81     1068.36     14.61 o 
  -6   7   1      346.66      335.52      9.40 o 
  -5   7   1        1.17       12.03      3.30 o 
  -4   7   1      298.65      382.09      9.02 o 
  -3   7   1       15.16       34.12      3.30 o 
  -2   7   1       53.80       66.72      3.44 o 
  -1   7   1       43.14       42.64      4.05 o 
   0   7   1      134.11      180.06      4.81 o 
   1   7   1      189.39      237.17      5.81 o 
   2   7   1        7.04       18.30      2.91 o 
   3   7   1        0.09        2.34      2.64 o 
   4   7   1       76.48      110.55      5.51 o 
   5   7   1      609.47      673.98     12.42 o 
   6   7   1      153.51      185.05      7.94 o 
   7   7   1      226.04      206.00      5.95 o 
   8   7   1      669.08      704.42      9.95 o 
   9   7   1       51.55       99.02      7.33 o 
  10   7   1      169.43      207.34     10.80 o 
  11   7   1       63.19       59.03      6.48 o 
  12   7   1       24.41       23.04      6.53 o 
  13   7   1        6.70       46.74      7.47 o 
  14   7   1       38.88       76.51      8.21 o 
  15   7   1      135.62      128.91      9.74 o 
  16   7   1        0.68        1.08      8.73 o 
  17   7   1        3.45       22.43      9.30 o 
  18   7   1        2.65       36.24     10.64 o 
  19   7   1       58.12       72.83     11.62 o 
  20   7   1        0.90       18.92     10.91 o 
  21   7   1        3.25       -7.15     11.76 o 
  22   7   1       22.21       51.50     13.59 o 
  23   7   1        1.92       14.09     13.74 o 
  24   7   1        0.11       -9.01     15.48 o 
  25   7   1        0.26       -5.61     14.27 o 
  26   7   1        0.51      -10.37     19.40 o 
  27   7   1        1.76      -20.96     20.96 o 
 -27   8   1      209.71      234.26     61.33 o 
 -26   8   1       27.93       11.77     23.34 o 
 -25   8   1       44.88       15.16     15.02 o 
 -24   8   1      428.48      465.73     21.98 o 
 -23   8   1      694.52      684.34     22.94 o 
 -22   8   1      171.90      178.81     16.27 o 
 -21   8   1        9.92       21.26     12.74 o 
 -20   8   1      428.79      404.23     15.02 o 
 -19   8   1     1371.88     1318.78     23.02 o 
 -18   8   1     1180.15     1129.84     21.05 o 
 -17   8   1       18.66       16.54      8.33 o 
 -16   8   1      589.05      585.15     14.21 o 
 -15   8   1     2679.53     2580.97     28.30 o 
 -14   8   1     1855.58     1744.44     21.39 o 
 -13   8   1      378.36      383.60      9.42 o 
 -12   8   1      630.44      685.93     11.59 o 
 -11   8   1     3241.99     3108.46     30.31 o 
 -10   8   1     5146.77     5003.67     44.94 o 
  -9   8   1     1223.03     1181.26     15.31 o 
  -8   8   1      174.19      228.86      6.59 o 
  -7   8   1     2785.45     2901.81     26.75 o 
  -6   8   1     7051.07     7074.52     57.31 o 
  -5   8   1     5089.56     5135.14     42.80 o 
  -4   8   1      265.93      247.03      6.91 o 
  -3   8   1     3493.49     3591.24     27.69 o 
  -2   8   1     6474.33     6638.11     47.30 o 
  -1   8   1     5762.50     5891.99     40.86 o 
   0   8   1      323.56      374.61      5.67 o 
   1   8   1      556.94      548.34      7.17 o 
   2   8   1     5970.80     6103.87     39.42 o 
   3   8   1     5908.08     5979.20     38.01 o 
   4   8   1     2631.40     2757.34     21.82 o 
   5   8   1      913.70      879.00     10.31 o 
   6   8   1     3586.95     3580.07     29.88 o 
   7   8   1     4734.83     4650.85     36.29 o 
   8   8   1     2710.42     2670.37     25.15 o 
   9   8   1       41.47       48.56      5.82 o 
  10   8   1     1478.87     1436.22     18.89 o 
  11   8   1     3258.25     3100.70     32.22 o 
  12   8   1     2511.97     2393.15     27.47 o 
  13   8   1      310.95      329.52     12.07 o 
  14   8   1      478.29      483.89     13.79 o 
  15   8   1     1151.58     1053.31     19.11 o 
  16   8   1     1982.65     1801.22     25.62 o 
  17   8   1      259.23      264.64     12.09 o 
  18   8   1       23.61       25.90     10.57 o 
  19   8   1      705.70      664.90     20.80 o 
  20   8   1      586.57      552.89     17.69 o 
  21   8   1      324.27      324.76     19.54 o 
  22   8   1        8.33       -6.59     12.94 o 
  23   8   1      109.35      129.55     19.97 o 
  24   8   1      364.56      367.85     19.91 o 
  25   8   1      150.90      149.15     29.23 o 
  26   8   1       39.92       56.34     27.01 o 
 -25   9   1      222.10      268.36     30.85 o 
 -24   9   1       86.73       80.89     16.46 o 
 -23   9   1       40.80       42.41     16.90 o 
 -22   9   1      368.05      389.60     25.42 o 
 -21   9   1      807.19      777.70     24.61 o 
 -20   9   1      345.81      364.96     17.32 o 
 -19   9   1        3.02       -0.83     11.55 o 
 -18   9   1      420.78      451.17     17.22 o 
 -17   9   1     1280.34     1267.98     22.96 o 
 -16   9   1     1331.34     1309.80     21.83 o 
 -15   9   1      112.07      115.43     10.15 o 
 -14   9   1      688.55      709.55     14.96 o 
 -13   9   1     2865.51     2846.82     33.56 o 
 -12   9   1     2755.38     2729.75     29.37 o 
 -11   9   1      191.44      221.85      7.89 o 
 -10   9   1      260.59      259.89      7.96 o 
  -9   9   1     3039.29     2968.89     33.59 o 
  -8   9   1     4833.20     4736.81     47.10 o 
  -7   9   1     2941.99     2941.77     31.97 o 
  -6   9   1       23.10       24.13      5.82 o 
  -5   9   1     2857.29     2761.76     26.39 o 
  -4   9   1     6083.54     5838.86     45.05 o 
  -3   9   1     4180.23     4020.60     32.48 o 
  -2   9   1      414.05      446.33      8.48 o 
  -1   9   1     1588.03     1548.76     15.96 o 
   0   9   1     5038.16     4957.49     35.52 o 
   1   9   1     5357.95     5316.08     35.54 o 
   2   9   1      902.83      907.52      9.57 o 
   3   9   1      678.86      668.27      8.46 o 
   4   9   1     3010.82     3022.54     24.36 o 
   5   9   1     5715.50     5864.70     42.15 o 
   6   9   1     2029.89     2138.76     20.52 o 
   7   9   1       32.81       39.21      6.27 o 
   8   9   1     2213.89     2211.36     21.85 o 
   9   9   1     3213.96     3288.58     32.38 o 
  10   9   1     1958.38     2006.77     29.07 o 
  11   9   1      180.55      227.01      9.28 o 
  12   9   1      387.44      380.97     11.17 o 
  13   9   1     2219.02     2242.29     27.30 o 
  14   9   1     1501.18     1517.53     22.16 o 
  15   9   1      286.35      305.71     13.23 o 
  16   9   1      174.12      174.12     11.77 o 
  17   9   1      805.35      796.36     18.45 o 
  18   9   1      593.41      630.45     15.90 o 
  19   9   1      353.06      389.53     15.76 o 
  20   9   1        1.32       -9.52     11.11 o 
  21   9   1      292.23      311.20     15.34 o 
  22   9   1      322.37      359.88     19.01 o 
  23   9   1      205.97      207.19     17.39 o 
  24   9   1       13.45        3.87     23.27 o 
  25   9   1       61.63       14.44     54.60 o 
 -24  10   1       55.29       62.65     24.00 o 
 -23  10   1       41.71       71.92     23.55 o 
 -22  10   1        4.65        4.76     16.64 o 
 -21  10   1       14.41        9.60     15.15 o 
 -20  10   1       25.33       12.54     15.37 o 
 -19  10   1       85.46      112.95     14.78 o 
 -18  10   1       39.30       59.84     12.71 o 
 -17  10   1        0.70       -6.76      8.79 o 
 -16  10   1       87.77       99.46      9.56 o 
 -15  10   1      139.32      167.73      9.63 o 
 -14  10   1       94.81      105.63      9.81 o 
 -13  10   1        0.65       -1.57      9.93 o 
 -12  10   1       29.69       18.18     10.99 o 
 -11  10   1      316.38      330.06     12.32 o 
 -10  10   1      360.54      362.73     11.48 o 
  -9  10   1       61.22       66.66      8.87 o 
  -8  10   1       11.04        0.23      7.76 o 
  -7  10   1      302.28      288.54     10.37 o 
  -6  10   1      523.48      517.99     12.20 o 
  -5  10   1      400.61      382.72      9.74 o 
  -4  10   1        0.30       -5.69      5.69 o 
  -3  10   1      228.50      217.15      7.70 o 
  -2  10   1      435.46      410.57     12.32 o 
  -1  10   1      104.38      115.14      6.71 o 
   0  10   1       39.09       35.00      4.84 o 
   1  10   1       28.68       32.07      4.31 o 
   2  10   1      222.17      252.74      6.09 o 
   3  10   1      575.53      585.34     12.71 o 
   4  10   1      166.92      182.97      7.32 o 
   5  10   1       65.28       68.43      6.14 o 
   6  10   1      335.29      352.45      9.46 o 
   7  10   1      430.55      489.17     11.79 o 
   8  10   1      194.06      232.32      9.23 o 
   9  10   1        3.19       -7.26      7.26 o 
  10  10   1      120.57      125.02      9.50 o 
  11  10   1      190.08      211.74     10.25 o 
  12  10   1      137.12      173.63     10.23 o 
  13  10   1       14.66       16.57      9.39 o 
  14  10   1        1.56       -6.18      9.45 o 
  15  10   1       72.98      104.60     12.07 o 
  16  10   1      114.05      145.26     13.04 o 
  17  10   1       30.84       22.66     11.67 o 
  18  10   1        4.50       -6.72     11.26 o 
  19  10   1       39.60       53.81     13.55 o 
  20  10   1       29.29       37.05     14.20 o 
  21  10   1       22.22       19.10     14.49 o 
  22  10   1        2.03      -17.18     17.18 o 
  23  10   1        6.57      -21.32     22.52 o 
 -23  11   1       16.32       12.43     50.43 o 
 -22  11   1       65.96       70.59     22.89 o 
 -21  11   1      107.14      123.83     21.27 o 
 -20  11   1       55.84       64.37     19.35 o 
 -19  11   1        9.75        2.53     17.94 o 
 -18  11   1       97.51      126.49     17.17 o 
 -17  11   1      297.40      340.03     18.57 o 
 -16  11   1      210.78      248.05     15.18 o 
 -15  11   1        1.57        2.24     11.58 o 
 -14  11   1       62.85       72.50     12.44 o 
 -13  11   1      394.34      427.03     16.04 o 
 -12  11   1      600.34      609.20     18.72 o 
 -11  11   1      122.37      144.83     12.65 o 
 -10  11   1       20.78       27.18     10.45 o 
  -9  11   1      678.16      642.60     16.51 o 
  -8  11   1      687.14      689.44     13.13 o 
  -7  11   1      263.05      319.48     10.47 o 
  -6  11   1        4.03       -5.51      7.71 o 
  -5  11   1      467.40      457.32     16.63 o 
  -4  11   1      917.16      919.36     16.95 o 
  -3  11   1      699.29      724.14     13.34 o 
  -2  11   1       98.53      108.04      7.02 o 
  -1  11   1      364.45      362.68      8.86 o 
   0  11   1      881.02      852.69     13.70 o 
   1  11   1     1185.39     1180.65     14.92 o 
   2  11   1      375.67      377.19      9.68 o 
   3  11   1      105.67      134.67      7.90 o 
   4  11   1      402.35      432.88     11.29 o 
   5  11   1      884.76      879.42     17.27 o 
   6  11   1      378.99      415.23     11.53 o 
   7  11   1       10.77        1.19      7.02 o 
   8  11   1      181.97      198.26     11.09 o 
   9  11   1      601.34      637.00     14.76 o 
  10  11   1      486.31      500.15     13.08 o 
  11  11   1        5.98        5.16      7.69 o 
  12  11   1       59.15       56.64      8.93 o 
  13  11   1      340.80      377.83     13.61 o 
  14  11   1      203.26      213.07     13.50 o 
  15  11   1      104.64       91.82     12.42 o 
  16  11   1        1.75       -3.77     10.96 o 
  17  11   1      132.21      166.22     13.24 o 
  18  11   1      131.83      122.34     13.86 o 
  19  11   1       76.73       78.97     15.07 o 
  20  11   1        2.91      -14.62     15.17 o 
  21  11   1       24.60       13.53     20.28 o 
  22  11   1       48.76       56.35     27.24 o 
 -21  12   1        1.13       21.44     22.35 o 
 -20  12   1      209.29      189.46     21.70 o 
 -19  12   1      370.90      396.66     31.86 o 
 -18  12   1      237.43      251.13     20.95 o 
 -17  12   1        0.88      -14.73     14.73 o 
 -16  12   1      178.37      195.18     16.47 o 
 -15  12   1      615.37      547.72     24.06 o 
 -14  12   1      583.92      583.07     20.09 o 
 -13  12   1      157.73      179.13     14.76 o 
 -12  12   1      108.92      144.34     15.00 o 
 -11  12   1      705.41      725.50     20.75 o 
 -10  12   1     1197.63     1199.84     21.84 o 
  -9  12   1      408.10      428.16     13.02 o 
  -8  12   1       40.28       47.03      9.32 o 
  -7  12   1      670.17      659.82     16.78 o 
  -6  12   1     1483.24     1471.15     20.74 o 
  -5  12   1      778.35      808.48     16.54 o 
  -4  12   1        5.36       17.07      7.47 o 
  -3  12   1      618.13      643.13     15.55 o 
  -2  12   1     1602.68     1572.39     21.22 o 
  -1  12   1     1419.47     1364.38     18.77 o 
   0  12   1      131.00      151.00      8.06 o 
   1  12   1      189.54      200.95     12.31 o 
   2  12   1     1403.23     1391.29     24.09 o 
   3  12   1     1450.11     1481.42     25.95 o 
   4  12   1      539.57      569.56     14.77 o 
   5  12   1       36.69       33.11     10.54 o 
   6  12   1      819.38      814.93     21.15 o 
   7  12   1     1125.95     1101.30     30.20 o 
   8  12   1      578.66      610.01     17.96 o 
   9  12   1        3.79       17.20     12.18 o 
  10  12   1      399.77      386.68     14.80 o 
  11  12   1      776.84      770.25     18.42 o 
  12  12   1      553.37      599.51     17.89 o 
  13  12   1       62.22       80.88     12.46 o 
  14  12   1      148.82      149.83     15.34 o 
  15  12   1      360.22      374.12     24.13 o 
  16  12   1      402.83      388.58     18.62 o 
  17  12   1      117.64      111.88     16.18 o 
  18  12   1        6.51       15.10     15.39 o 
  19  12   1      158.11      130.21     21.21 o 
  20  12   1      237.48      277.55     26.61 o 
 -18  13   1       59.58       47.20     24.39 o 
 -17  13   1      121.81      126.99     19.53 o 
 -16  13   1       97.50      128.28     17.58 o 
 -15  13   1        9.36       15.41     15.57 o 
 -14  13   1       66.53       37.22     17.23 o 
 -13  13   1      245.20      257.26     22.97 o 
 -12  13   1      175.11      173.65     16.97 o 
 -11  13   1       49.04       53.43     14.48 o 
 -10  13   1       34.08       44.60     12.91 o 
  -9  13   1      163.45      188.37     13.28 o 
  -8  13   1      343.75      357.77     16.53 o 
  -7  13   1      157.40      155.22     12.22 o 
  -6  13   1       15.47        8.50     11.26 o 
  -5  13   1      189.16      233.11     15.84 o 
  -4  13   1      434.72      441.76     16.46 o 
  -3  13   1      277.87      289.00     18.05 o 
  -2  13   1       14.31       10.17     11.74 o 
  -1  13   1      118.10      113.11      9.88 o 
   0  13   1      537.70      574.79     14.74 o 
   1  13   1      483.69      493.26     18.38 o 
   2  13   1       46.78       41.48     10.76 o 
   3  13   1       26.31       24.73     10.74 o 
   4  13   1      278.67      282.78     16.24 o 
   5  13   1      315.86      345.97     13.54 o 
   6  13   1      151.87      149.35     13.23 o 
   7  13   1        0.69       -8.83     12.97 o 
   8  13   1      172.61      199.32     15.43 o 
   9  13   1      215.09      235.22     16.43 o 
  10  13   1      147.50      154.15     15.82 o 
  11  13   1        7.31       11.96     12.64 o 
  12  13   1       50.21       49.65     13.47 o 
  13  13   1      149.69      171.04     15.65 o 
  14  13   1      130.09      135.25     17.25 o 
  15  13   1       27.29       20.26     16.17 o 
  16  13   1       20.48       41.76     17.93 o 
  17  13   1       53.93       62.83     19.18 o 
  18  13   1       68.43       82.40     51.51 o 
 -16  14   1        2.49      -23.92     34.88 o 
 -15  14   1        2.46      -15.56     18.71 o 
 -14  14   1        9.64      -14.05     32.75 o 
 -13  14   1        0.97       24.69     17.66 o 
 -12  14   1        5.73       20.73     17.13 o 
 -11  14   1        2.99      -13.30     19.83 o 
 -10  14   1        6.03       21.88     17.48 o 
  -9  14   1       27.67       36.84     17.06 o 
  -8  14   1        1.86        2.35     16.01 o 
  -7  14   1        6.01       -4.21     15.46 o 
  -6  14   1       36.66       54.02     15.50 o 
  -5  14   1       12.73       27.26     14.73 o 
  -4  14   1        0.29      -14.06     14.06 o 
  -3  14   1        3.48       -2.41     14.10 o 
  -2  14   1       13.88       -1.46     16.62 o 
  -1  14   1       32.33       42.11     17.11 o 
   0  14   1        3.57        7.09     18.63 o 
   1  14   1        1.83      -14.57     14.57 o 
   2  14   1       21.21       30.00     13.85 o 
   3  14   1        6.86        7.99     13.66 o 
   4  14   1        1.19        3.55     14.68 o 
   5  14   1        6.35        1.24     15.09 o 
   6  14   1       15.86       26.75     15.72 o 
   7  14   1       18.83        6.82     14.39 o 
   8  14   1       12.16        1.87     13.64 o 
   9  14   1        1.32        4.19     14.55 o 
  10  14   1        6.94        1.11     15.77 o 
  11  14   1        1.47       -5.64     16.30 o 
  12  14   1        8.38       10.31     16.81 o 
  13  14   1        6.16      -14.62     20.85 o 
  14  14   1        1.64       -0.53     24.59 o 
  15  14   1        1.88       -9.66     25.81 o 
 -12  15   1      158.44      131.12     30.44 o 
 -11  15   1       34.77       46.19     39.62 o 
 -10  15   1       23.06       24.81     27.79 o 
  -9  15   1      189.87      234.72     27.83 o 
  -8  15   1      214.40      226.78     20.77 o 
  -7  15   1       75.50       90.54     22.08 o 
  -6  15   1        1.93       17.67     20.17 o 
  -5  15   1      114.93      125.19     21.07 o 
  -4  15   1      277.92      347.38     28.54 o 
  -3  15   1      242.32      279.44     46.78 o 
  -2  15   1       10.39      -14.80     22.38 o 
  -1  15   1       69.03      122.75     28.46 o 
   0  15   1      228.24      276.54     24.09 o 
   1  15   1      221.87      231.07     18.92 o 
   2  15   1       80.57       92.38     19.29 o 
   3  15   1       26.69       33.20     16.88 o 
   4  15   1      199.14      208.71     19.49 o 
   5  15   1      224.15      193.03     19.64 o 
   6  15   1       98.95       80.74     18.62 o 
   7  15   1        0.32       -1.11     15.90 o 
   8  15   1       54.03       36.02     16.85 o 
   9  15   1      191.18      194.39     29.03 o 
  10  15   1      145.59      133.47     19.37 o 
  11  15   1       11.92        4.80     17.95 o 
  -6  16   1      135.46      155.16     33.09 o 
  -5  16   1       58.70       34.43     24.87 o 
  -4  16   1        0.19      -15.84     22.94 o 
  -3  16   1       30.55       30.87     28.96 o 
  -2  16   1      120.48       98.95     18.86 o 
  -1  16   1      114.07      122.68     27.29 o 
   0  16   1       21.69       15.95     17.79 o 
   1  16   1       47.09       50.72     18.56 o 
   2  16   1       92.60      103.53     19.69 o 
   3  16   1      117.29      116.44     19.76 o 
   4  16   1       20.42       28.43     19.12 o 
   5  16   1        1.63       25.55     26.02 o 
 -31   0   2       70.05       80.93     49.66 o 
 -30   0   2      443.88      614.12     67.21 o 
 -29   0   2     1065.73     1034.78     60.91 o 
 -28   0   2      218.19      176.56     34.81 o 
 -27   0   2      152.70      115.90     35.98 o 
 -26   0   2      951.90      949.04     38.99 o 
 -25   0   2     1938.70     1777.73     95.16 o 
 -24   0   2      871.95      864.56     30.61 o 
 -23   0   2       84.12       97.63     20.31 o 
 -22   0   2     1390.08     1387.36     45.08 o 
 -21   0   2     5841.99     5859.19    114.86 o 
 -20   0   2     4094.93     4005.75     74.12 o 
 -19   0   2      498.38      501.64     30.72 o 
 -18   0   2     3055.11     3161.67     56.68 o 
 -17   0   2    10237.84    10245.83    138.05 o 
 -16   0   2    11120.63    11326.37    150.34 o 
 -15   0   2     6417.82     6271.15     81.42 o 
 -14   0   2     2143.70     2183.74     33.87 o 
 -13   0   2    22542.96    22760.40    309.11 o 
 -12   0   2    21881.28    22541.29    279.57 o 
 -11   0   2    18605.22    18658.71    255.08 o 
 -10   0   2        7.22       23.45     10.22 o 
  -9   0   2    20038.70    20636.36    220.19 o 
  -8   0   2    39804.54    40165.03    424.67 o 
  -7   0   2    52469.46    52286.66    972.67 o 
  -6   0   2      290.38      248.91      7.49 o 
  -5   0   2    18367.58    19378.42    223.60 o 
  -4   0   2    47883.27    49871.29    898.14 o 
  -3   0   2    62414.74    62448.54   2668.55 o 
  -2   0   2    39651.44    38350.22    724.60 o 
  -1   0   2      349.15      532.48     43.47 o 
   0   0   2    77748.67    72376.70   1671.02 o 
   1   0   2   113630.36   113152.41   4104.88 o 
   2   0   2     9990.72     9875.85    217.50 o 
   3   0   2      464.36      432.52     12.98 o 
   4   0   2    13664.94    13143.99    182.21 o 
   5   0   2    23902.56    23183.51    359.97 o 
   6   0   2    16672.34    15985.40    278.15 o 
   7   0   2     9383.99     9946.68    135.73 o 
   8   0   2     5792.94     5887.74     76.79 o 
   9   0   2    24177.18    24107.00    319.18 o 
  10   0   2    15877.09    15789.46    212.79 o 
  11   0   2     4717.86     4728.05     71.02 o 
  12   0   2      240.39      223.10      9.93 o 
  13   0   2    11401.55    11263.07    118.27 o 
  14   0   2    10188.63    10227.87    108.83 o 
  15   0   2     5292.34     5229.93     60.58 o 
  16   0   2        5.67        4.28      8.00 o 
  17   0   2     1582.66     1607.36     28.45 o 
  18   0   2     3992.39     3880.54     56.89 o 
  19   0   2     2494.16     2355.97     47.19 o 
  20   0   2      458.63      450.12     22.99 o 
  21   0   2      161.67      164.86     24.17 o 
  22   0   2     1323.17     1248.22     52.86 o 
  23   0   2     1111.22     1125.57     64.61 o 
  24   0   2      216.51      119.44     27.76 o 
  25   0   2        2.52       22.83     24.82 o 
  26   0   2      305.14      366.38     33.42 o 
  27   0   2      530.01      524.98     48.92 o 
  28   0   2       96.12       98.93     70.32 o 
  29   0   2        3.56       -5.10     40.69 o 
 -31   1   2      180.02      163.00     37.04 o 
 -30   1   2       51.79       44.38     80.93 o 
 -29   1   2       40.85       29.64     25.06 o 
 -28   1   2      238.04      228.01     22.72 o 
 -27   1   2      468.17      471.91     22.41 o 
 -26   1   2      389.44      397.78     25.07 o 
 -25   1   2        1.77        6.88     14.48 o 
 -24   1   2      673.17      669.82     22.17 o 
 -23   1   2      738.97      765.48     22.22 o 
 -22   1   2     1453.40     1446.04     27.72 o 
 -21   1   2        4.93       11.48     11.50 o 
 -20   1   2      295.54      312.66     14.75 o 
 -19   1   2     3134.30     3133.18     41.55 o 
 -18   1   2     3650.52     3476.58     40.40 o 
 -17   1   2      582.13      549.36     12.77 o 
 -16   1   2     1406.60     1408.58     18.15 o 
 -15   1   2     2752.59     2815.23     28.76 o 
 -14   1   2     5799.56     5735.15     54.97 o 
 -13   1   2     5261.95     5134.61     51.09 o 
 -12   1   2      693.98      621.02     11.54 o 
 -11   1   2     3107.33     3244.12     30.85 o 
 -10   1   2    21351.67    21475.73    173.33 o 
  -9   1   2     3877.61     3748.64     34.04 o 
  -8   1   2     1064.10     1048.27     11.69 o 
  -7   1   2     9057.10     9465.42     88.53 o 
  -6   1   2     2630.24     2418.88     31.72 o 
  -5   1   2    12314.82    12437.23    128.17 o 
  -4   1   2     1924.72     1881.68     27.67 o 
  -3   1   2      861.80      902.36     21.06 o 
  -2   1   2    46772.04    47945.82    972.71 o 
  -1   1   2     4948.92     5179.41     71.06 o 
   0   1   2    18026.87    18387.27    231.02 o 
   1   1   2       64.55       59.16     10.44 o 
   2   1   2    12702.61    12768.38    175.87 o 
   3   1   2    18160.63    18137.09    212.73 o 
   4   1   2    15792.36    16299.96    191.93 o 
   5   1   2        7.87       33.14      4.96 o 
   6   1   2     3019.46     2959.59     32.19 o 
   7   1   2     9112.43     8962.19     92.17 o 
   8   1   2     3558.14     3612.41     38.70 o 
   9   1   2     3919.53     4075.60     43.55 o 
  10   1   2     2378.06     2329.65     26.68 o 
  11   1   2     4482.13     4570.33     46.79 o 
  12   1   2     8047.36     7990.01     66.27 o 
  13   1   2      159.37      213.20      6.37 o 
  14   1   2       14.16       19.35      4.96 o 
  15   1   2     2042.04     2039.55     23.53 o 
  16   1   2     2263.77     2320.00     26.21 o 
  17   1   2     1648.72     1665.19     21.76 o 
  18   1   2       58.83       53.84      8.54 o 
  19   1   2      375.38      445.53     13.91 o 
  20   1   2     1444.04     1514.12     24.83 o 
  21   1   2      580.59      631.05     17.89 o 
  22   1   2       61.85       59.85     14.66 o 
  23   1   2       13.20       17.30     16.16 o 
  24   1   2      514.35      597.79     25.56 o 
  25   1   2      184.30      170.94     20.04 o 
  26   1   2      122.55      105.89     21.70 o 
  27   1   2        6.08      -13.25     20.20 o 
  28   1   2       39.69       25.14     28.83 o 
  29   1   2      151.00      170.91     47.96 o 
 -30   2   2       29.67       45.08     32.93 o 
 -29   2   2       31.74       66.20     22.47 o 
 -28   2   2       21.66       22.30     19.19 o 
 -27   2   2        0.55      -15.07     15.07 o 
 -26   2   2       75.31       75.23     18.76 o 
 -25   2   2      194.13      228.12     18.76 o 
 -24   2   2      142.65      158.40     15.11 o 
 -23   2   2       18.69       21.30     12.43 o 
 -22   2   2       49.25       79.94     11.78 o 
 -21   2   2      209.85      245.47     13.03 o 
 -20   2   2      179.33      200.12     11.83 o 
 -19   2   2      405.58      421.31     13.30 o 
 -18   2   2       68.25       85.85      8.17 o 
 -17   2   2      342.84      404.63     12.13 o 
 -16   2   2      804.43      819.33     14.46 o 
 -15   2   2       15.34       23.65      5.06 o 
 -14   2   2      138.35      132.83      5.85 o 
 -13   2   2     1237.20     1243.20     14.45 o 
 -12   2   2      974.23      969.85     14.16 o 
 -11   2   2      639.27      705.55      9.89 o 
 -10   2   2      875.27      889.43     11.50 o 
  -9   2   2     3067.70     3169.41     28.48 o 
  -8   2   2     2825.06     2832.11     27.47 o 
  -7   2   2     2816.27     2918.38     30.61 o 
  -6   2   2     1640.29     1718.74     24.27 o 
  -5   2   2      452.77      545.47     12.15 o 
  -4   2   2     8891.79     9726.04    134.81 o 
  -3   2   2     3987.11     4161.16     99.59 o 
  -2   2   2      920.73     1062.72     24.77 o 
  -1   2   2      500.75      580.71     23.98 o 
   0   2   2       25.51       52.92      4.74 o 
   1   2   2       47.22      106.81      5.35 o 
   2   2   2      573.81      651.24     13.68 o 
   3   2   2      888.12     1022.45     14.01 o 
   4   2   2     6138.96     6284.28     70.40 o 
   5   2   2      723.11      772.73     17.14 o 
   6   2   2      133.82      196.25      7.24 o 
   7   2   2      129.76      188.58      9.30 o 
   8   2   2      773.80      714.88     10.26 o 
   9   2   2      776.39      935.50     13.62 o 
  10   2   2     1483.15     1649.73     20.64 o 
  11   2   2      584.14      663.07     11.11 o 
  12   2   2      163.88      185.41      6.52 o 
  13   2   2      587.13      684.84     11.13 o 
  14   2   2      685.96      797.73     12.47 o 
  15   2   2      303.12      354.74      9.43 o 
  16   2   2        6.71       21.67      6.82 o 
  17   2   2       18.83       48.31      7.69 o 
  18   2   2      506.07      611.51     14.44 o 
  19   2   2       79.99      133.14     10.60 o 
  20   2   2       10.67       16.68      9.67 o 
  21   2   2        1.22       18.20     10.46 o 
  22   2   2       86.06      125.05     12.16 o 
  23   2   2       77.37      133.04     14.48 o 
  24   2   2       15.86        0.20     18.40 o 
  25   2   2       11.17        8.41     19.46 o 
  26   2   2       70.85       63.49     25.19 o 
  27   2   2       15.61       29.88     25.10 o 
  28   2   2        7.45      -39.54     39.54 o 
  29   2   2        1.19       55.68     45.10 o 
 -30   3   2      103.44      148.43     51.67 o 
 -29   3   2       47.54       76.99     21.71 o 
 -28   3   2      486.29      492.91     24.24 o 
 -27   3   2      899.34      917.16     30.30 o 
 -26   3   2      552.69      574.96     22.35 o 
 -25   3   2        6.89        2.06     13.89 o 
 -24   3   2      886.84      909.71     31.69 o 
 -23   3   2     2641.58     2622.34     33.97 o 
 -22   3   2     2244.00     2218.22     29.02 o 
 -21   3   2      206.29      242.29     11.28 o 
 -20   3   2     1712.38     1792.34     25.60 o 
 -19   3   2     3821.49     3743.86     41.30 o 
 -18   3   2     5921.07     5767.96     60.35 o 
 -17   3   2     1248.36     1196.82     18.61 o 
 -16   3   2      285.29      342.68     10.18 o 
 -15   3   2     7636.36     7561.57     65.96 o 
 -14   3   2    10288.18    10323.93     87.15 o 
 -13   3   2     6943.30     6820.86     56.92 o 
 -12   3   2      167.91      234.02      8.58 o 
 -11   3   2     9990.32    10163.30     87.93 o 
 -10   3   2    21136.64    21278.28    178.29 o 
  -9   3   2    18038.09    18125.07    146.45 o 
  -8   3   2     2933.71     3011.33     31.32 o 
  -7   3   2    11465.17    11976.54    111.13 o 
  -6   3   2    35513.34    36309.15    364.29 o 
  -5   3   2    23645.28    24118.30    260.05 o 
  -4   3   2    13607.25    13733.46    158.70 o 
  -3   3   2     4830.21     5055.24     63.23 o 
  -2   3   2    11943.99    11432.67    156.49 o 
  -1   3   2    33915.16    33454.63    434.49 o 
   0   3   2    14150.44    13561.96    194.16 o 
   1   3   2      148.57      175.77      7.70 o 
   2   3   2    23362.77    23298.53    224.06 o 
   3   3   2    26377.98    25846.16    232.39 o 
   4   3   2    20060.57    19780.24    171.17 o 
   5   3   2      619.53      626.13      9.76 o 
   6   3   2     6183.10     6199.42     52.53 o 
   7   3   2    28063.76    28089.69    214.47 o 
   8   3   2    16123.08    16112.43    134.57 o 
   9   3   2     2201.54     2198.49     23.25 o 
  10   3   2      683.52      692.17     11.50 o 
  11   3   2    10775.46    10493.73     92.54 o 
  12   3   2     6528.29     6563.15     57.13 o 
  13   3   2     3519.86     3492.72     29.31 o 
  14   3   2       16.76       24.22      5.49 o 
  15   3   2     2874.77     2836.29     28.71 o 
  16   3   2     5322.86     5127.56     46.26 o 
  17   3   2     1640.17     1592.66     21.63 o 
  18   3   2      295.99      301.92     10.85 o 
  19   3   2     1077.57     1065.96     20.59 o 
  20   3   2     1765.84     1723.81     26.16 o 
  21   3   2     1409.87     1337.11     24.95 o 
  22   3   2      215.38      220.36     19.80 o 
  23   3   2      154.72      157.36     16.08 o 
  24   3   2      531.16      576.22     22.72 o 
  25   3   2      592.70      576.40     34.34 o 
  26   3   2      113.31       93.98     36.24 o 
  27   3   2        0.05       29.33     33.11 o 
  28   3   2       96.28      111.75     47.96 o 
 -30   4   2      280.79      295.55     39.41 o 
 -29   4   2      332.58      317.03     33.45 o 
 -28   4   2      136.87      150.32     23.48 o 
 -27   4   2       72.31       59.83     19.23 o 
 -26   4   2      657.99      695.40     24.92 o 
 -25   4   2     1001.00      985.60     23.67 o 
 -24   4   2      789.66      808.21     19.05 o 
 -23   4   2       10.04       12.02     11.06 o 
 -22   4   2      911.31      922.87     20.75 o 
 -21   4   2     2981.74     2925.73     36.17 o 
 -20   4   2     3024.53     2953.74     35.79 o 
 -19   4   2      490.45      497.83     13.60 o 
 -18   4   2     1462.38     1410.01     21.02 o 
 -17   4   2     4314.92     4298.05     41.20 o 
 -16   4   2     7842.61     7595.83     64.77 o 
 -15   4   2     1699.71     1673.74     18.36 o 
 -14   4   2      291.60      308.63      7.46 o 
 -13   4   2     7604.45     7702.89     55.93 o 
 -12   4   2    11643.87    11552.35     86.75 o 
 -11   4   2     8599.92     8881.14     74.41 o 
 -10   4   2       30.60       53.83      5.35 o 
  -9   4   2     9356.17     9581.13     77.20 o 
  -8   4   2    22932.89    22932.74    183.99 o 
  -7   4   2    18266.05    18181.38    146.55 o 
  -6   4   2     3322.41     3433.10     34.28 o 
  -5   4   2     4250.20     3908.81     38.62 o 
  -4   4   2    27632.12    27680.68    263.51 o 
  -3   4   2    21344.68    21035.68    200.46 o 
  -2   4   2    19450.90    19909.64    205.02 o 
  -1   4   2     2606.62     2528.06     30.17 o 
   0   4   2    20130.40    19697.96    175.21 o 
   1   4   2    31475.58    30737.47    262.42 o 
   2   4   2    12928.06    12916.15     96.14 o 
   3   4   2      920.69      990.12      9.99 o 
   4   4   2    14931.02    15182.87    111.97 o 
   5   4   2    20068.72    20276.14    151.86 o 
   6   4   2    20412.21    20500.19    158.54 o 
   7   4   2     2555.81     2599.62     24.40 o 
   8   4   2     1491.77     1454.79     17.55 o 
   9   4   2    11354.86    11244.20     91.60 o 
  10   4   2    10655.70    10566.09     92.19 o 
  11   4   2     3773.29     3753.73     36.49 o 
  12   4   2       11.32       14.75      6.07 o 
  13   4   2     4397.48     4430.24     44.92 o 
  14   4   2     4689.58     4629.01     44.72 o 
  15   4   2     1927.59     1945.31     24.27 o 
  16   4   2       29.26       37.70      7.99 o 
  17   4   2      756.78      777.93     17.22 o 
  18   4   2     2703.02     2662.06     36.33 o 
  19   4   2     1050.39     1022.51     20.64 o 
  20   4   2      206.58      243.34     13.60 o 
  21   4   2      263.69      269.08     14.89 o 
  22   4   2      726.45      760.69     21.90 o 
  23   4   2      638.56      699.85     23.42 o 
  24   4   2      125.78      139.06     16.82 o 
  25   4   2        1.04      -12.90     15.84 o 
  26   4   2      232.20      214.64     28.68 o 
  27   4   2      254.70      278.12     35.65 o 
  28   4   2       80.39       30.50     46.49 o 
 -29   5   2        1.53      -30.83     30.83 o 
 -28   5   2       19.68       -2.29     18.98 o 
 -27   5   2       33.24       35.30     17.87 o 
 -26   5   2        5.78       10.57     17.21 o 
 -25   5   2        5.60        7.49     15.40 o 
 -24   5   2        4.57       11.77     13.92 o 
 -23   5   2      140.06      165.16     15.27 o 
 -22   5   2        4.13        6.76     12.32 o 
 -21   5   2       90.42       95.56     12.39 o 
 -20   5   2        8.25       10.44     10.00 o 
 -19   5   2       87.16      104.10     10.54 o 
 -18   5   2      193.39      211.71     10.44 o 
 -17   5   2       47.96       44.13      7.66 o 
 -16   5   2       27.11       29.39      6.37 o 
 -15   5   2       69.35       80.37      5.95 o 
 -14   5   2        7.82       27.58      4.91 o 
 -13   5   2       88.04       87.62      4.90 o 
 -12   5   2       15.50       27.00      4.23 o 
 -11   5   2      514.39      489.83      7.88 o 
 -10   5   2      166.37      176.52      6.42 o 
  -9   5   2      658.60      564.07      8.21 o 
  -8   5   2      805.89      879.65     10.82 o 
  -7   5   2        4.94       24.94      3.85 o 
  -6   5   2      640.77      601.72     10.45 o 
  -5   5   2      364.88      343.93      8.48 o 
  -4   5   2      421.70      389.07      8.76 o 
  -3   5   2       70.36       89.04      5.72 o 
  -2   5   2       21.41       39.05      5.16 o 
  -1   5   2      804.24      897.03     14.75 o 
   0   5   2      206.00      225.96      6.83 o 
   1   5   2        1.81        6.00      2.75 o 
   2   5   2      933.79     1033.63     10.93 o 
   3   5   2      327.82      435.74     11.30 o 
   4   5   2      358.38      394.25     10.13 o 
   5   5   2       67.96       66.30      4.32 o 
   6   5   2      648.72      647.83      9.82 o 
   7   5   2       41.41      126.20      9.23 o 
   8   5   2      396.60      477.02     11.49 o 
   9   5   2       51.01       76.32      5.36 o 
  10   5   2       98.39      123.74      6.34 o 
  11   5   2      802.95      819.74     13.26 o 
  12   5   2       26.70      112.72      8.53 o 
  13   5   2       98.52      157.85      8.56 o 
  14   5   2      184.92      177.60      9.43 o 
  15   5   2       19.30       58.80      8.51 o 
  16   5   2      181.23      293.04     10.88 o 
  17   5   2       16.98       69.69     10.84 o 
  18   5   2       21.94       17.41     10.09 o 
  19   5   2       27.24       35.26     10.88 o 
  20   5   2       40.26       95.01     12.16 o 
  21   5   2       30.48       55.06     12.75 o 
  22   5   2        2.25        5.54     12.79 o 
  23   5   2        3.87       13.36     13.72 o 
  24   5   2       33.25       43.97     15.86 o 
  25   5   2       29.20       58.37     17.75 o 
  26   5   2        0.44       -4.35     17.89 o 
  27   5   2        2.67        7.64     44.63 o 
 -29   6   2      195.68      132.45     36.12 o 
 -28   6   2       61.42        7.42     22.89 o 
 -27   6   2        1.23      -17.24     17.24 o 
 -26   6   2      253.97      270.31     23.53 o 
 -25   6   2      532.37      596.26     23.15 o 
 -24   6   2      411.05      406.34     21.31 o 
 -23   6   2        0.62       -4.23     13.56 o 
 -22   6   2      337.63      333.39     18.89 o 
 -21   6   2      867.72      906.49     22.98 o 
 -20   6   2      951.21      899.95     22.33 o 
 -19   6   2      415.06      437.29     16.22 o 
 -18   6   2      306.70      363.06     12.05 o 
 -17   6   2     2335.49     2272.61     27.61 o 
 -16   6   2     3044.84     2917.98     30.97 o 
 -15   6   2     1457.80     1385.61     17.24 o 
 -14   6   2      149.00      197.78      7.08 o 
 -13   6   2     2350.91     2406.87     23.68 o 
 -12   6   2     5091.62     5087.30     42.06 o 
 -11   6   2     3077.36     3089.00     28.51 o 
 -10   6   2      143.87      155.77      6.68 o 
  -9   6   2     2060.05     2134.90     20.10 o 
  -8   6   2     3191.81     3251.61     28.13 o 
  -7   6   2     5877.99     5730.85     51.17 o 
  -6   6   2     1451.52     1417.55     18.38 o 
  -5   6   2      649.02      651.92     13.59 o 
  -4   6   2    11675.65    11560.40     95.91 o 
  -3   6   2     9022.09     9055.18     72.44 o 
  -2   6   2     1947.85     1949.13     19.02 o 
  -1   6   2      872.83      843.50     11.42 o 
   0   6   2     6501.56     6369.84     46.56 o 
   1   6   2     8513.90     8724.68     62.29 o 
   2   6   2     6622.13     6561.85     48.98 o 
   3   6   2      434.35      446.60      7.44 o 
   4   6   2     3431.93     3391.54     26.07 o 
   5   6   2     8508.21     8472.05     61.29 o 
   6   6   2     3329.35     3288.66     28.72 o 
   7   6   2     1260.72     1293.50     14.56 o 
   8   6   2      761.53      755.89     11.41 o 
   9   6   2     3197.26     3032.91     27.55 o 
  10   6   2     4142.82     3937.95     36.67 o 
  11   6   2      967.10      933.36     16.75 o 
  12   6   2       45.91       51.72      6.69 o 
  13   6   2     1942.57     1806.22     23.29 o 
  14   6   2     2052.77     1927.87     28.05 o 
  15   6   2     1048.63      956.56     17.81 o 
  16   6   2        7.04        9.37      8.43 o 
  17   6   2      606.97      578.11     18.68 o 
  18   6   2     1013.61      977.72     20.17 o 
  19   6   2      475.70      438.96     18.64 o 
  20   6   2       34.49       50.42     12.86 o 
  21   6   2       16.24       29.95     12.31 o 
  22   6   2      399.04      368.61     18.39 o 
  23   6   2      310.87      312.03     18.53 o 
  24   6   2      103.65       89.51     18.51 o 
  25   6   2        4.68        5.29     18.15 o 
  26   6   2       91.68       79.36     25.23 o 
  27   6   2      142.37      141.86     26.15 o 
 -28   7   2      218.88      256.59     39.96 o 
 -27   7   2      648.56      713.04     34.25 o 
 -26   7   2      202.62      212.49     20.43 o 
 -25   7   2        0.24       -6.81     15.24 o 
 -24   7   2      457.95      498.78     29.00 o 
 -23   7   2     1215.59     1226.48     31.49 o 
 -22   7   2      991.66     1021.67     27.36 o 
 -21   7   2       30.62       23.03     12.63 o 
 -20   7   2      665.96      671.93     20.37 o 
 -19   7   2     2136.89     2114.85     31.21 o 
 -18   7   2     2018.88     1969.30     26.60 o 
 -17   7   2      925.82      910.86     17.85 o 
 -16   7   2      263.60      284.05      9.80 o 
 -15   7   2     4714.79     4682.25     41.64 o 
 -14   7   2     5794.76     5672.07     50.16 o 
 -13   7   2     3375.66     3189.08     28.88 o 
 -12   7   2      411.09      478.72     10.23 o 
 -11   7   2     3699.90     3787.53     34.07 o 
 -10   7   2     7298.90     7244.79     58.56 o 
  -9   7   2     6555.19     6368.77     53.12 o 
  -8   7   2      921.90      889.18     12.59 o 
  -7   7   2     4594.07     4626.03     43.21 o 
  -6   7   2    10681.28    10711.04     95.03 o 
  -5   7   2    11908.68    11911.20    102.38 o 
  -4   7   2     1078.25     1116.76     14.86 o 
  -3   7   2     1301.96     1261.10     15.20 o 
  -2   7   2    11287.82    11394.71     85.55 o 
  -1   7   2    13846.17    13785.27     95.33 o 
   0   7   2     5263.89     5230.74     42.24 o 
   1   7   2       26.61       31.74      4.79 o 
   2   7   2     7575.47     7563.07     56.30 o 
   3   7   2    10451.77    10412.94     69.33 o 
   4   7   2     6757.88     6802.88     49.19 o 
   5   7   2      810.89      815.91      9.91 o 
   6   7   2     2622.59     2694.47     20.86 o 
   7   7   2    10061.13    10247.34     76.86 o 
   8   7   2     4419.73     4422.15     37.86 o 
   9   7   2     1157.92     1164.88     15.33 o 
  10   7   2      954.39      921.50     14.34 o 
  11   7   2     3180.50     3194.59     32.02 o 
  12   7   2     4255.80     4233.15     40.56 o 
  13   7   2     1569.74     1586.40     21.39 o 
  14   7   2        3.14        0.21      8.23 o 
  15   7   2     1804.38     1761.90     23.65 o 
  16   7   2     2139.10     2082.59     26.67 o 
  17   7   2     1043.09      982.44     18.19 o 
  18   7   2       31.69       27.10     10.52 o 
  19   7   2      223.50      257.10     13.81 o 
  20   7   2      988.86      977.22     23.11 o 
  21   7   2      622.32      606.00     20.52 o 
  22   7   2       65.18       35.27     14.47 o 
  23   7   2       26.65       16.97     14.81 o 
  24   7   2      339.77      342.54     21.68 o 
  25   7   2      265.32      283.38     22.29 o 
  26   7   2       72.11       83.93     25.84 o 
 -27   8   2        0.43       20.10     22.95 o 
 -26   8   2      118.91      145.34     29.22 o 
 -25   8   2      160.78      155.22     19.18 o 
 -24   8   2      165.49      183.64     17.57 o 
 -23   8   2       24.52        4.48     13.82 o 
 -22   8   2      155.67      136.78     15.24 o 
 -21   8   2      244.33      282.57     19.98 o 
 -20   8   2      402.59      436.93     15.89 o 
 -19   8   2        4.99        0.88     10.25 o 
 -18   8   2      175.81      180.55     11.40 o 
 -17   8   2      908.06      831.13     19.15 o 
 -16   8   2      799.30      725.44     15.55 o 
 -15   8   2      165.24      153.49      9.42 o 
 -14   8   2      183.47      175.01      8.45 o 
 -13   8   2      572.15      533.58     10.79 o 
 -12   8   2     2748.10     2680.10     28.93 o 
 -11   8   2      633.29      606.20     11.95 o 
 -10   8   2       35.49       42.35      7.07 o 
  -9   8   2     1583.92     1513.77     19.86 o 
  -8   8   2     1999.46     1933.32     22.06 o 
  -7   8   2     1534.56     1490.30     19.48 o 
  -6   8   2      360.78      370.95      9.03 o 
  -5   8   2      723.89      683.29     14.82 o 
  -4   8   2     3546.95     3451.96     34.46 o 
  -3   8   2     2728.68     2777.25     28.17 o 
  -2   8   2      394.69      417.96      7.59 o 
  -1   8   2      253.15      254.04      6.33 o 
   0   8   2     1998.10     1953.49     15.90 o 
   1   8   2     1343.49     1415.45     14.15 o 
   2   8   2     3229.20     3194.22     28.56 o 
   3   8   2        3.42       20.16      3.59 o 
   4   8   2      781.44      797.35      9.57 o 
   5   8   2     3258.75     3381.65     26.77 o 
   6   8   2     1084.72     1126.34     12.89 o 
   7   8   2       97.96      127.99      6.72 o 
   8   8   2      448.68      447.21      9.55 o 
   9   8   2      917.44      951.96     14.25 o 
  10   8   2     1386.56     1443.77     18.75 o 
  11   8   2      174.21      205.37      8.99 o 
  12   8   2       32.10       39.06      7.65 o 
  13   8   2      503.05      505.00     13.90 o 
  14   8   2      776.81      835.63     16.79 o 
  15   8   2      201.13      231.55     11.32 o 
  16   8   2       84.49       72.65     10.27 o 
  17   8   2      221.88      269.58     12.65 o 
  18   8   2      314.06      372.96     13.70 o 
  19   8   2      234.28      245.18     14.43 o 
  20   8   2        6.90       -4.19     11.90 o 
  21   8   2       11.25        0.35     13.12 o 
  22   8   2      130.45      198.91     17.01 o 
  23   8   2       47.07       54.48     17.10 o 
  24   8   2       37.89       31.01     19.50 o 
  25   8   2        6.42        5.21     20.08 o 
 -26   9   2       30.17        2.92     25.97 o 
 -25   9   2        2.83      -25.38     25.38 o 
 -24   9   2       50.32       37.85     17.09 o 
 -23   9   2       67.63       59.50     16.67 o 
 -22   9   2       57.90       74.99     16.67 o 
 -21   9   2        3.17       -6.61     14.71 o 
 -20   9   2       35.63       21.49     13.47 o 
 -19   9   2      191.17      205.69     14.85 o 
 -18   9   2      189.01      214.13     13.38 o 
 -17   9   2       31.21       33.30      8.83 o 
 -16   9   2       47.49       57.87      8.40 o 
 -15   9   2      131.80      149.97     10.21 o 
 -14   9   2      240.34      272.24     12.48 o 
 -13   9   2      237.22      251.65     11.73 o 
 -12   9   2        7.38        0.55      7.13 o 
 -11   9   2      369.57      410.46     12.65 o 
 -10   9   2     1013.97     1050.04     18.30 o 
  -9   9   2      352.48      366.41     11.68 o 
  -8   9   2        9.93        5.79      5.87 o 
  -7   9   2      269.61      304.60     10.81 o 
  -6   9   2      705.95      758.36     17.48 o 
  -5   9   2      835.86      927.62     17.24 o 
  -4   9   2      322.31      335.01      9.39 o 
  -3   9   2       16.30       18.17      5.85 o 
  -2   9   2      862.06      860.04     12.87 o 
  -1   9   2      608.70      619.72     14.90 o 
   0   9   2      367.63      373.97      8.81 o 
   1   9   2       71.17       82.09      4.73 o 
   2   9   2      340.94      349.79      9.41 o 
   3   9   2      733.77      731.42      9.66 o 
   4   9   2      823.42      781.29     12.49 o 
   5   9   2       49.35       29.78      5.32 o 
   6   9   2      174.52      197.33      7.30 o 
   7   9   2      460.30      511.58     12.90 o 
   8   9   2      355.08      363.07      9.93 o 
   9   9   2      284.11      275.75      9.36 o 
  10   9   2        7.03       11.26      6.94 o 
  11   9   2      142.02      186.12     10.28 o 
  12   9   2      385.27      417.26     11.84 o 
  13   9   2       88.30       92.04      9.63 o 
  14   9   2        2.74        2.74      8.83 o 
  15   9   2        7.90       21.50      9.58 o 
  16   9   2      124.44      164.00     11.60 o 
  17   9   2       93.82      107.11     11.60 o 
  18   9   2       38.25       26.88     10.79 o 
  19   9   2        5.55        3.50     11.60 o 
  20   9   2       68.05       80.26     13.20 o 
  21   9   2       36.66       33.70     15.41 o 
  22   9   2        4.03      -14.89     15.04 o 
  23   9   2        3.38       -7.26     22.32 o 
  24   9   2       19.93       48.44     24.07 o 
 -24  10   2      219.12      227.03     32.55 o 
 -23  10   2        8.84        3.87     21.97 o 
 -22  10   2      212.05      244.23     17.62 o 
 -21  10   2      635.77      662.28     30.69 o 
 -20  10   2      576.79      591.86     27.06 o 
 -19  10   2      101.82       89.51     16.95 o 
 -18  10   2      178.54      188.21     16.03 o 
 -17  10   2      728.89      732.85     19.38 o 
 -16  10   2     1504.73     1544.47     29.08 o 
 -15  10   2      405.72      421.22     15.80 o 
 -14  10   2       11.23       12.10     11.19 o 
 -13  10   2     1518.01     1478.89     25.77 o 
 -12  10   2     1680.61     1582.71     23.54 o 
 -11  10   2     1405.71     1431.30     23.19 o 
 -10  10   2       14.38       28.96      8.85 o 
  -9  10   2      945.77      911.27     19.64 o 
  -8  10   2     3190.25     3128.50     36.93 o 
  -7  10   2     2540.66     2476.54     26.90 o 
  -6  10   2      524.60      556.71     10.56 o 
  -5  10   2      814.33      822.30     12.65 o 
  -4  10   2     3031.39     2966.18     31.74 o 
  -3  10   2     2747.62     2679.22     27.04 o 
  -2  10   2     1541.16     1513.47     18.33 o 
  -1  10   2      209.07      199.28      8.01 o 
   0  10   2     1668.54     1676.52     20.58 o 
   1  10   2     4289.92     4281.93     37.92 o 
   2  10   2     1330.04     1364.70     13.89 o 
   3  10   2       25.11       47.07      5.52 o 
   4  10   2     1496.72     1405.10     17.73 o 
   5  10   2     2333.47     2331.20     23.60 o 
   6  10   2     2369.88     2419.71     24.25 o 
   7  10   2      134.74      180.45      8.47 o 
   8  10   2      231.15      215.19      9.19 o 
   9  10   2     2425.86     2329.15     27.91 o 
  10  10   2     1387.47     1340.42     21.58 o 
  11  10   2      307.98      320.24     11.01 o 
  12  10   2        6.96        4.24      8.10 o 
  13  10   2      905.30      854.80     17.16 o 
  14  10   2      923.67      853.72     26.13 o 
  15  10   2      546.85      525.22     15.05 o 
  16  10   2        2.17       22.08     10.46 o 
  17  10   2      302.12      311.78     14.06 o 
  18  10   2      569.80      579.00     17.59 o 
  19  10   2      195.57      186.70     13.88 o 
  20  10   2       95.33       86.80     14.33 o 
  21  10   2       83.83       78.21     15.73 o 
  22  10   2      139.29      123.75     35.20 o 
  23  10   2      229.44      295.05     64.19 o 
 -23  11   2      174.96      207.17     40.88 o 
 -22  11   2      127.56       93.72     28.94 o 
 -21  11   2        6.21       12.54     21.47 o 
 -20  11   2       99.99      128.35     20.38 o 
 -19  11   2      344.53      360.28     21.93 o 
 -18  11   2      448.24      471.50     22.53 o 
 -17  11   2      106.47      112.17     13.91 o 
 -16  11   2       91.81       70.32     14.01 o 
 -15  11   2      498.40      526.61     17.84 o 
 -14  11   2      953.47      994.28     27.12 o 
 -13  11   2      298.04      303.96     13.27 o 
 -12  11   2       17.74       14.41      8.75 o 
 -11  11   2      683.34      732.33     18.25 o 
 -10  11   2     1192.48     1147.17     20.97 o 
  -9  11   2      798.92      757.17     16.89 o 
  -8  11   2       23.21        7.52      8.33 o 
  -7  11   2      394.02      417.07     15.16 o 
  -6  11   2     1603.68     1517.74     20.44 o 
  -5  11   2     1438.33     1360.39     19.15 o 
  -4  11   2      410.35      405.92     11.27 o 
  -3  11   2      170.28      178.47      8.85 o 
  -2  11   2     1762.22     1709.00     21.59 o 
  -1  11   2     1648.14     1651.80     21.74 o 
   0  11   2      627.48      632.36     13.93 o 
   1  11   2       19.17        7.15      5.73 o 
   2  11   2      906.01      902.91     16.48 o 
   3  11   2     1438.86     1487.85     19.14 o 
   4  11   2     1018.46     1037.92     16.31 o 
   5  11   2       71.85       94.94      8.60 o 
   6  11   2      549.59      555.64     13.98 o 
   7  11   2     1007.80     1044.58     18.60 o 
   8  11   2      768.19      798.09     16.52 o 
   9  11   2      180.00      191.92     10.68 o 
  10  11   2       53.87       51.73      9.07 o 
  11  11   2      490.72      542.40     16.66 o 
  12  11   2      754.36      830.06     18.77 o 
  13  11   2      197.88      214.13     12.93 o 
  14  11   2       20.08       13.26     10.88 o 
  15  11   2      212.70      235.45     14.08 o 
  16  11   2      298.77      321.69     15.39 o 
  17  11   2      132.59      152.67     13.48 o 
  18  11   2        5.10       10.37     12.45 o 
  19  11   2       48.58       30.75     13.95 o 
  20  11   2      176.39      211.55     22.74 o 
  21  11   2       81.74      110.76     21.72 o 
 -21  12   2        5.64        8.70     26.12 o 
 -20  12   2        1.61       43.27     22.99 o 
 -19  12   2        0.28      -18.28     18.28 o 
 -18  12   2        1.61      -10.02     17.85 o 
 -17  12   2        5.13       -2.92     14.96 o 
 -16  12   2        0.91      -15.08     15.10 o 
 -15  12   2        1.22       -6.27     14.72 o 
 -14  12   2        1.18      -11.72     11.72 o 
 -13  12   2       24.79       20.28     10.80 o 
 -12  12   2        1.15       19.75     11.77 o 
 -11  12   2       16.21       10.75      9.25 o 
 -10  12   2       43.52       50.39      8.77 o 
  -9  12   2        1.73        4.66      9.35 o 
  -8  12   2        4.69       10.32      9.50 o 
  -7  12   2        9.11       13.20      9.63 o 
  -6  12   2        0.77       -8.89      8.95 o 
  -5  12   2       31.06       29.53      8.09 o 
  -4  12   2        8.84        4.43      7.85 o 
  -3  12   2       22.80       37.92      8.27 o 
  -2  12   2       23.93       15.39      7.94 o 
  -1  12   2        4.33        5.17      6.89 o 
   0  12   2        0.54       10.76      7.51 o 
   1  12   2       41.35       58.93      7.80 o 
   2  12   2        0.87       -4.41      8.53 o 
   3  12   2        1.71        9.97      9.16 o 
   4  12   2       45.77       39.37      7.76 o 
   5  12   2        5.84       16.90      7.74 o 
   6  12   2        3.50       11.19      8.99 o 
   7  12   2        0.18        4.04      9.23 o 
   8  12   2        1.24       -3.53     10.66 o 
   9  12   2       37.80       52.99     10.04 o 
  10  12   2        1.00       12.40      9.10 o 
  11  12   2        0.85        9.95     10.01 o 
  12  12   2        7.39       14.10     10.96 o 
  13  12   2        0.33       15.61     10.74 o 
  14  12   2        0.27       18.52     11.08 o 
  15  12   2       10.33        8.91     11.28 o 
  16  12   2        2.10        8.56     12.40 o 
  17  12   2        2.33       -3.64     12.42 o 
  18  12   2        2.44        8.19     16.52 o 
  19  12   2        0.41        7.97     19.34 o 
 -19  13   2      135.14       83.92     37.91 o 
 -18  13   2      122.22       97.49     22.98 o 
 -17  13   2       36.28       68.80     20.44 o 
 -16  13   2       25.18        3.87     17.05 o 
 -15  13   2      212.80      220.66     21.61 o 
 -14  13   2      194.49      196.40     20.11 o 
 -13  13   2      229.23      250.96     18.21 o 
 -12  13   2        4.60       -6.09     13.99 o 
 -11  13   2      211.60      234.96     15.30 o 
 -10  13   2      457.01      484.21     18.07 o 
  -9  13   2      332.27      364.15     19.07 o 
  -8  13   2       16.31       22.76     10.84 o 
  -7  13   2      132.59      137.58     14.06 o 
  -6  13   2      403.62      410.77     14.76 o 
  -5  13   2      603.31      630.32     20.12 o 
  -4  13   2      106.58      124.06      9.91 o 
  -3  13   2       30.56       34.01      7.88 o 
  -2  13   2      379.22      416.33     17.54 o 
  -1  13   2      688.70      699.36     16.89 o 
   0  13   2      240.42      242.15     11.59 o 
   1  13   2        8.82       13.45      9.82 o 
   2  13   2      320.31      356.52     13.17 o 
   3  13   2      596.88      617.06     15.88 o 
   4  13   2      262.87      271.01     11.11 o 
   5  13   2       32.90       28.97      9.90 o 
   6  13   2       55.64       73.68      8.92 o 
   7  13   2      352.46      328.50     17.27 o 
   8  13   2      296.52      294.85     16.44 o 
   9  13   2      152.79      146.46     18.97 o 
  10  13   2       22.98       27.66     15.30 o 
  11  13   2      203.44      191.54     18.00 o 
  12  13   2      180.75      164.75     16.13 o 
  13  13   2       96.59       79.11     14.56 o 
  14  13   2        2.14      -11.06     13.91 o 
  15  13   2       48.44       49.90     15.05 o 
  16  13   2      107.46       82.55     18.93 o 
  17  13   2       81.34       49.96     18.83 o 
 -16  14   2      166.28      215.90     33.29 o 
 -15  14   2       78.96      129.31     27.35 o 
 -14  14   2       14.62       42.33     25.16 o 
 -13  14   2      142.24      114.56     19.83 o 
 -12  14   2      347.76      385.96     22.08 o 
 -11  14   2      172.99      169.83     18.81 o 
 -10  14   2       12.28       51.51     16.65 o 
  -9  14   2      197.56      215.91     19.06 o 
  -8  14   2      441.12      483.77     23.79 o 
  -7  14   2      351.78      396.67     18.15 o 
  -6  14   2       23.76       27.33     13.19 o 
  -5  14   2       86.63      126.62     16.89 o 
  -4  14   2      375.74      384.21     26.92 o 
  -3  14   2      429.23      482.47     19.80 o 
  -2  14   2      151.26      158.53     15.40 o 
  -1  14   2       10.65        9.16      9.72 o 
   0  14   2      420.72      439.13     17.49 o 
   1  14   2      414.68      419.94     21.10 o 
   2  14   2      244.38      262.52     18.86 o 
   3  14   2        0.11      -14.44     14.44 o 
   4  14   2      160.79      153.44     17.41 o 
   5  14   2      434.11      410.99     23.61 o 
   6  14   2      254.94      229.78     19.21 o 
   7  14   2       34.05       -0.39     16.29 o 
   8  14   2      110.01      111.40     16.75 o 
   9  14   2      225.93      253.00     16.48 o 
  10  14   2      244.65      231.65     18.75 o 
  11  14   2       54.02       63.67     17.01 o 
  12  14   2       11.92       14.35     20.69 o 
  13  14   2      120.41      100.05     19.68 o 
  14  14   2      179.26      182.88     19.75 o 
 -12  15   2        1.35       -9.98     28.29 o 
 -11  15   2       37.31       36.27     29.24 o 
 -10  15   2       54.86      111.52     31.94 o 
  -9  15   2       19.25       20.87     25.85 o 
  -8  15   2        0.31      -14.20     17.29 o 
  -7  15   2       22.26        8.17     17.02 o 
  -6  15   2       57.95       60.60     14.64 o 
  -5  15   2       48.76       49.00     15.82 o 
  -4  15   2       11.49       34.44     13.40 o 
  -3  15   2       18.59       11.66     18.51 o 
  -2  15   2       51.19       85.35     23.22 o 
  -1  15   2       51.99       41.57     21.90 o 
   0  15   2       25.91       72.21     27.94 o 
   1  15   2        4.40       -1.01     19.77 o 
   2  15   2       30.83       51.67     18.05 o 
   3  15   2       62.43       82.59     17.75 o 
   4  15   2       26.69       -9.70     16.62 o 
   5  15   2        0.32        4.33     17.35 o 
   6  15   2       12.00       22.64     17.86 o 
   7  15   2       35.28       43.83     19.94 o 
   8  15   2       31.46       30.59     17.82 o 
   9  15   2        2.59       -1.71     17.64 o 
  10  15   2        1.78      -17.29     17.29 o 
  -5  16   2        2.58      -10.33     24.46 o 
  -4  16   2       28.21        8.90     23.94 o 
  -3  16   2       25.60       23.44     23.69 o 
  -2  16   2       15.04        5.55     22.58 o 
  -1  16   2        0.58        5.90     22.16 o 
   0  16   2        9.34       33.97     18.16 o 
   1  16   2       33.68       23.89     18.35 o 
   2  16   2       18.11        2.65     17.97 o 
   3  16   2        4.00        2.34     18.37 o 
   4  16   2        7.58       53.85     28.38 o 
 -31   1   3        2.07       -9.18     34.23 o 
 -30   1   3      206.48      199.65     29.21 o 
 -29   1   3      616.12      629.56     33.04 o 
 -28   1   3      470.97      431.64     24.18 o 
 -27   1   3       29.83        8.27     14.56 o 
 -26   1   3      220.53      210.61     16.92 o 
 -25   1   3     1580.01     1490.20     31.63 o 
 -24   1   3     1383.32     1371.42     53.09 o 
 -23   1   3      470.02      464.03     19.25 o 
 -22   1   3      189.39      185.82     15.63 o 
 -21   1   3     3030.95     2967.37     44.34 o 
 -20   1   3     3481.39     3454.79     48.60 o 
 -19   1   3     1583.56     1571.29     24.99 o 
 -18   1   3       15.59       18.50      7.88 o 
 -17   1   3     4595.98     4570.04     48.08 o 
 -16   1   3     6582.42     6489.28     60.27 o 
 -15   1   3     4448.10     4460.58     42.11 o 
 -14   1   3      732.28      730.14     11.98 o 
 -13   1   3     4308.47     4463.77     42.56 o 
 -12   1   3    12228.36    12526.90    102.99 o 
 -11   1   3    17415.61    17739.60    155.28 o 
 -10   1   3     2731.10     2806.86     25.29 o 
  -9   1   3     1495.42     1582.28     17.36 o 
  -8   1   3    20253.93    20664.54    186.79 o 
  -7   1   3    21440.16    21625.69    182.05 o 
  -6   1   3     6996.09     7121.97     60.06 o 
  -5   1   3      157.21      154.54      4.87 o 
  -4   1   3     5092.77     4862.30     48.20 o 
  -3   1   3    23742.32    23364.91    231.38 o 
  -2   1   3     4523.47     4597.60     43.86 o 
  -1   1   3     1683.05     1849.80     19.38 o 
   0   1   3     1408.22     1269.38     21.74 o 
   1   1   3    28444.17    28022.17    466.79 o 
   2   1   3     9764.18     9623.48    138.60 o 
   3   1   3     1364.56     1389.21     18.41 o 
   4   1   3     3991.33     3885.08     47.00 o 
   5   1   3    15036.95    14776.21    152.62 o 
   6   1   3    15531.65    15472.50    137.41 o 
   7   1   3     2823.91     2845.50     31.16 o 
   8   1   3       56.40       67.40      6.31 o 
   9   1   3     8812.42     8688.43     86.96 o 
  10   1   3     9496.34     9341.40     84.40 o 
  11   1   3     5247.60     5213.23     42.06 o 
  12   1   3        8.74       18.45      5.04 o 
  13   1   3      763.27      772.76     12.82 o 
  14   1   3     3958.66     3942.02     37.23 o 
  15   1   3     3963.09     3845.76     39.38 o 
  16   1   3      495.88      516.06     12.52 o 
  17   1   3      188.07      220.37     10.15 o 
  18   1   3     1381.73     1394.87     22.07 o 
  19   1   3     1748.32     1723.78     29.86 o 
  20   1   3      311.77      334.33     15.19 o 
  21   1   3       14.41       15.43     11.38 o 
  22   1   3      314.98      329.19     18.64 o 
  23   1   3      743.36      761.89     33.57 o 
  24   1   3      166.90      181.30     22.52 o 
  25   1   3        3.00      -19.07     19.07 o 
  26   1   3       79.95       76.79     21.69 o 
  27   1   3      133.19      149.37     27.71 o 
  28   1   3      142.41      140.18     45.88 o 
 -31   2   3      413.57      450.77     43.73 o 
 -30   2   3      271.03      298.01     40.92 o 
 -29   2   3        2.75       23.47     21.73 o 
 -28   2   3      668.48      697.48     25.54 o 
 -27   2   3     1187.43     1158.22     35.18 o 
 -26   2   3      983.43     1003.35     29.47 o 
 -25   2   3       92.67       78.55     14.37 o 
 -24   2   3      654.40      719.66     21.94 o 
 -23   2   3     2406.57     2402.26     39.10 o 
 -22   2   3     3579.80     3531.52     51.41 o 
 -21   2   3     1488.36     1459.49     37.47 o 
 -20   2   3      300.22      323.71     12.06 o 
 -19   2   3     5674.99     5604.05     55.77 o 
 -18   2   3     9242.23     9115.80     89.10 o 
 -17   2   3     4763.23     4698.84     49.55 o 
 -16   2   3       38.63       57.94      8.29 o 
 -15   2   3     5652.51     5690.07     49.08 o 
 -14   2   3    18990.74    19059.21    145.39 o 
 -13   2   3    10273.84    10425.06     88.07 o 
 -12   2   3     2184.55     2257.52     25.47 o 
 -11   2   3     4114.82     4273.22     41.43 o 
 -10   2   3    31600.22    31656.41    274.10 o 
  -9   2   3    30387.56    30113.39    260.79 o 
  -8   2   3     7766.90     7748.69     66.92 o 
  -7   2   3     1411.60     1409.13     17.25 o 
  -6   2   3    31310.72    31680.71    364.40 o 
  -5   2   3    44446.77    45064.38    608.89 o 
  -4   2   3    20011.42    20747.57    255.88 o 
  -3   2   3     3769.41     4225.26     52.30 o 
  -2   2   3    25453.86    26057.14    270.66 o 
  -1   2   3    55643.04    53655.14    644.30 o 
   0   2   3    40317.54    40005.67    563.68 o 
   1   2   3      798.93      717.21     12.04 o 
   2   2   3     3821.19     3719.40     45.00 o 
   3   2   3    34253.52    33835.71    318.59 o 
   4   2   3    28317.35    27848.22    267.99 o 
   5   2   3     8881.55     8845.58     84.33 o 
   6   2   3      613.30      616.88     11.33 o 
   7   2   3    11341.50    11314.08     93.35 o 
   8   2   3    22091.05    22066.78    176.26 o 
   9   2   3     7562.45     7669.46     70.05 o 
  10   2   3      238.04      246.81      7.70 o 
  11   2   3     2913.29     3001.75     25.78 o 
  12   2   3    12933.65    12763.34     92.15 o 
  13   2   3     5547.16     5414.65     44.36 o 
  14   2   3      266.72      305.58      8.91 o 
  15   2   3      959.29      936.01     14.46 o 
  16   2   3     2594.57     2564.16     28.99 o 
  17   2   3     3181.13     3128.62     36.51 o 
  18   2   3      595.54      602.01     17.95 o 
  19   2   3        9.87       21.62     10.01 o 
  20   2   3     1150.06     1172.25     22.17 o 
  21   2   3     1240.34     1258.75     26.45 o 
  22   2   3      466.08      460.20     18.64 o 
  23   2   3        0.34        4.64     14.34 o 
  24   2   3      111.13      114.50     25.20 o 
  25   2   3      435.42      462.53     37.62 o 
  26   2   3      321.26      290.24     47.80 o 
  27   2   3        8.38       16.08     34.16 o 
  28   2   3       44.85       57.92     44.25 o 
 -30   3   3       61.49       39.57     34.31 o 
 -29   3   3      180.73      209.16     20.26 o 
 -28   3   3       80.93       78.20     18.20 o 
 -27   3   3        2.26       10.45     15.47 o 
 -26   3   3      117.62      124.63     17.49 o 
 -25   3   3      247.78      270.67     18.63 o 
 -24   3   3      367.26      360.25     17.70 o 
 -23   3   3      111.46      113.18     12.39 o 
 -22   3   3       24.07       18.78      9.61 o 
 -21   3   3      525.64      506.83     14.92 o 
 -20   3   3     1121.22     1085.64     20.38 o 
 -19   3   3      539.62      528.75     14.38 o 
 -18   3   3        4.60        8.33      7.67 o 
 -17   3   3      884.80      883.14     15.18 o 
 -16   3   3     1216.78     1164.52     15.61 o 
 -15   3   3      840.84      803.00     11.92 o 
 -14   3   3      174.33      154.55      5.82 o 
 -13   3   3      349.27      371.89      7.59 o 
 -12   3   3     2915.86     2783.08     24.91 o 
 -11   3   3     1982.75     1910.94     20.66 o 
 -10   3   3      747.55      717.16     11.62 o 
  -9   3   3     1173.15     1137.21     16.29 o 
  -8   3   3     4865.83     4640.59     49.07 o 
  -7   3   3     3727.48     3494.48     39.89 o 
  -6   3   3     2039.37     2012.89     30.62 o 
  -5   3   3      561.88      615.00     11.92 o 
  -4   3   3     4327.81     4312.63     72.55 o 
  -3   3   3     5843.71     5794.35    114.00 o 
  -2   3   3     4585.84     4669.60     53.12 o 
  -1   3   3      621.32      611.09     14.79 o 
   0   3   3     2758.56     2716.25     38.83 o 
   1   3   3     9061.72     9290.46    124.55 o 
   2   3   3     8423.93     8656.83     73.02 o 
   3   3   3       87.91      108.92      7.67 o 
   4   3   3      984.63      998.93     12.55 o 
   5   3   3     2105.28     2240.70     22.11 o 
   6   3   3     2632.25     2917.84     30.23 o 
   7   3   3      843.95      978.69     14.24 o 
   8   3   3       99.14      148.05      6.77 o 
   9   3   3     2261.98     2244.32     22.55 o 
  10   3   3     3080.38     3179.71     30.84 o 
  11   3   3      290.26      443.01     13.95 o 
  12   3   3       46.54       62.52      5.98 o 
  13   3   3      328.91      345.12      9.47 o 
  14   3   3     1109.77     1195.42     18.22 o 
  15   3   3      411.46      517.98     14.11 o 
  16   3   3      153.67      224.70     23.29 o 
  17   3   3      391.79      421.12     14.44 o 
  18   3   3      433.73      517.54     22.35 o 
  19   3   3      243.36      349.00     20.54 o 
  20   3   3      103.31      130.78     14.67 o 
  21   3   3        3.98       -5.39     12.98 o 
  22   3   3      103.09      130.62     16.06 o 
  23   3   3      220.05      247.18     19.56 o 
  24   3   3      105.37      114.75     18.33 o 
  25   3   3        6.38       -2.42     21.03 o 
  26   3   3       17.52       32.52     35.60 o 
  27   3   3       16.38       84.94     45.95 o 
  28   3   3       60.09       64.02     45.33 o 
 -30   4   3       74.18       29.51     33.57 o 
 -29   4   3        0.70        9.23     23.94 o 
 -28   4   3       69.93       84.71     19.29 o 
 -27   4   3      261.37      286.43     18.72 o 
 -26   4   3      214.51      245.86     18.25 o 
 -25   4   3       92.73       92.12     15.16 o 
 -24   4   3      137.89      152.85     13.32 o 
 -23   4   3      420.89      466.91     16.97 o 
 -22   4   3      818.89      822.52     18.72 o 
 -21   4   3      107.41       87.69     10.30 o 
 -20   4   3        1.54        3.66      8.66 o 
 -19   4   3      910.40      954.35     17.96 o 
 -18   4   3     1694.83     1754.46     25.28 o 
 -17   4   3     1356.00     1372.47     17.92 o 
 -16   4   3      106.61      108.53      6.55 o 
 -15   4   3     1058.06     1124.52     13.90 o 
 -14   4   3     4646.48     4640.41     38.24 o 
 -13   4   3     2426.80     2430.74     21.77 o 
 -12   4   3      282.88      307.71      6.91 o 
 -11   4   3      425.01      419.58      7.48 o 
 -10   4   3     3612.23     3702.52     35.20 o 
  -9   4   3     1518.12     1571.35     17.91 o 
  -8   4   3     4213.45     4192.45     40.39 o 
  -7   4   3        6.07       15.62      5.28 o 
  -6   4   3     3409.87     3389.86     35.75 o 
  -5   4   3    11358.22    11469.76    116.72 o 
  -4   4   3     3161.48     3213.11     32.64 o 
  -3   4   3       65.46       71.35      5.95 o 
  -2   4   3     5177.02     5056.54     48.32 o 
  -1   4   3     4753.27     4736.72     50.81 o 
   0   4   3     9124.01     9117.74     73.82 o 
   1   4   3      233.68      206.46      5.59 o 
   2   4   3      660.62      655.57     10.62 o 
   3   4   3     5658.64     5478.61     44.74 o 
   4   4   3     6565.58     6665.45     52.32 o 
   5   4   3      369.56      362.62      7.14 o 
   6   4   3      125.95      158.20      6.04 o 
   7   4   3     1953.34     1865.12     19.72 o 
   8   4   3     4787.31     4693.91     40.72 o 
   9   4   3     1526.33     1484.20     20.34 o 
  10   4   3        9.51       15.03      5.67 o 
  11   4   3      713.14      688.69     12.61 o 
  12   4   3     2335.07     2253.60     24.51 o 
  13   4   3      534.43      559.10     14.17 o 
  14   4   3      432.30      418.35     10.83 o 
  15   4   3      279.23      273.32     11.35 o 
  16   4   3     1105.19     1085.09     26.25 o 
  17   4   3      565.85      542.07     23.90 o 
  18   4   3      119.54      142.39     12.36 o 
  19   4   3       50.98       67.56     11.95 o 
  20   4   3       68.44       89.36     12.93 o 
  21   4   3      215.87      226.63     16.92 o 
  22   4   3      302.78      322.03     18.61 o 
  23   4   3        1.16       -0.20     14.85 o 
  24   4   3       66.60       60.44     18.04 o 
  25   4   3       78.45       64.72     20.68 o 
  26   4   3       92.91       66.40     25.63 o 
  27   4   3        0.75      -16.14     43.94 o 
 -29   5   3      413.82      479.73     46.68 o 
 -28   5   3      523.71      572.89     30.57 o 
 -27   5   3       52.61       51.59     19.00 o 
 -26   5   3      300.96      358.30     24.13 o 
 -25   5   3     1486.62     1495.82     37.79 o 
 -24   5   3     1348.52     1320.27     45.45 o 
 -23   5   3      418.79      411.67     17.38 o 
 -22   5   3      436.13      451.90     23.61 o 
 -21   5   3     2345.12     2313.14     31.19 o 
 -20   5   3     3179.88     3130.63     37.45 o 
 -19   5   3     1907.92     1845.51     25.63 o 
 -18   5   3       32.74       53.73      7.75 o 
 -17   5   3     2746.76     2770.14     28.08 o 
 -16   5   3     9147.74     9012.25     69.92 o 
 -15   5   3     4907.51     4854.19     42.15 o 
 -14   5   3      650.91      656.87     10.60 o 
 -13   5   3     3257.78     3335.12     28.35 o 
 -12   5   3    10694.81    10764.67     75.55 o 
 -11   5   3    13301.20    13234.91     97.56 o 
 -10   5   3     1603.49     1612.83     15.59 o 
  -9   5   3      648.58      630.59      9.27 o 
  -8   5   3    17891.92    17708.43    147.21 o 
  -7   5   3    16137.25    16102.58    152.79 o 
  -6   5   3     5318.14     5363.08     58.26 o 
  -5   5   3       22.71       37.86      8.51 o 
  -4   5   3    15227.79    15163.55    136.37 o 
  -3   5   3    29020.63    28934.01    277.40 o 
  -2   5   3    13646.03    13444.58    127.51 o 
  -1   5   3      193.81      204.42      7.32 o 
   0   5   3     6448.87     6295.20     51.71 o 
   1   5   3    24030.97    23682.04    170.89 o 
   2   5   3    14786.18    14836.49    111.38 o 
   3   5   3     7047.90     7253.72     63.39 o 
   4   5   3     1593.03     1635.42     21.09 o 
   5   5   3    12202.99    12379.36     98.40 o 
   6   5   3    18068.06    17970.61    140.13 o 
   7   5   3     2520.33     2564.23     25.01 o 
   8   5   3      162.16      170.70      6.01 o 
   9   5   3     3798.77     3736.18     31.65 o 
  10   5   3     6800.88     6671.81     57.47 o 
  11   5   3     4159.65     4116.81     38.02 o 
  12   5   3       62.33       71.70      7.19 o 
  13   5   3     1464.89     1440.76     20.58 o 
  14   5   3     3822.09     3687.44     38.60 o 
  15   5   3     2965.21     2865.05     31.18 o 
  16   5   3      105.16      102.16      9.40 o 
  17   5   3       78.20       72.03     10.90 o 
  18   5   3     1535.51     1475.47     38.40 o 
  19   5   3     1761.57     1715.66     35.27 o 
  20   5   3      385.45      375.96     16.80 o 
  21   5   3       49.41       44.04     13.21 o 
  22   5   3      337.12      346.93     19.63 o 
  23   5   3      582.20      564.18     22.74 o 
  24   5   3      199.00      153.39     17.93 o 
  25   5   3       14.39      -17.62     17.75 o 
  26   5   3       60.04       31.19     28.78 o 
  27   5   3      209.21      274.50     53.53 o 
 -29   6   3        5.18       40.78     51.24 o 
 -28   6   3       85.16       57.37     34.77 o 
 -27   6   3      500.77      555.93     28.36 o 
 -26   6   3      241.86      249.99     18.84 o 
 -25   6   3       38.06       30.27     15.05 o 
 -24   6   3      167.59      148.31     16.41 o 
 -23   6   3      862.91      805.52     24.20 o 
 -22   6   3      981.64      939.23     24.81 o 
 -21   6   3      179.01      197.44     18.43 o 
 -20   6   3       88.74      107.02     12.94 o 
 -19   6   3     2269.58     2214.12     33.43 o 
 -18   6   3     1796.34     1710.64     25.91 o 
 -17   6   3     1009.25      917.39     15.91 o 
 -16   6   3       22.11        8.02      7.06 o 
 -15   6   3     2720.47     2640.61     31.01 o 
 -14   6   3     3989.14     3844.54     37.13 o 
 -13   6   3     4148.56     4009.25     35.52 o 
 -12   6   3      234.36      233.59      6.40 o 
 -11   6   3     1602.84     1565.12     16.71 o 
 -10   6   3     5555.87     5484.66     45.41 o 
  -9   6   3     5277.58     5231.43     47.84 o 
  -8   6   3     2906.68     2800.08     31.25 o 
  -7   6   3      939.24      954.45     18.29 o 
  -6   6   3     5635.29     5466.40     56.48 o 
  -5   6   3    11977.86    11919.12    110.11 o 
  -4   6   3     2130.94     2134.35     24.95 o 
  -3   6   3       29.88       32.01      5.51 o 
  -2   6   3     3366.06     3345.38     33.77 o 
  -1   6   3    10694.93    10620.02     88.34 o 
   0   6   3     6354.18     6301.84     52.89 o 
   1   6   3      879.53      821.12     10.08 o 
   2   6   3     1563.46     1527.63     21.23 o 
   3   6   3     8142.51     8018.43     55.28 o 
   4   6   3     6124.79     6136.86     48.61 o 
   5   6   3     1039.33     1039.46     13.59 o 
   6   6   3        8.80       13.13      4.32 o 
   7   6   3     4288.15     4320.66     37.80 o 
   8   6   3     4233.46     4262.84     35.18 o 
   9   6   3     1998.72     2038.37     20.33 o 
  10   6   3        9.31       19.09      5.85 o 
  11   6   3     1079.00     1110.36     16.33 o 
  12   6   3     2089.88     2117.67     26.04 o 
  13   6   3     1372.25     1428.46     20.04 o 
  14   6   3      222.16      224.82     10.29 o 
  15   6   3      192.95      213.77     11.45 o 
  16   6   3     1061.30     1125.60     19.47 o 
  17   6   3      980.64     1000.97     20.22 o 
  18   6   3      141.78      149.89     12.80 o 
  19   6   3       45.01       69.62     13.07 o 
  20   6   3      178.86      193.31     15.11 o 
  21   6   3      404.54      474.08     21.35 o 
  22   6   3      115.68      114.20     16.43 o 
  23   6   3        0.93      -14.94     14.94 o 
  24   6   3       75.36       84.41     19.66 o 
  25   6   3      111.32      112.58     21.66 o 
  26   6   3       59.31       30.93     29.66 o 
 -28   7   3        0.53      -19.64     56.49 o 
 -27   7   3        0.14      -12.04     18.50 o 
 -26   7   3        0.39       20.39     16.76 o 
 -25   7   3       26.69       50.01     16.03 o 
 -24   7   3        6.92       21.32     15.03 o 
 -23   7   3        7.13      -12.17     13.76 o 
 -22   7   3        1.55       -6.65     13.38 o 
 -21   7   3       85.37      106.06     14.49 o 
 -20   7   3       39.46       34.81     12.52 o 
 -19   7   3        1.39       -1.92      9.94 o 
 -18   7   3       17.61       12.34      8.56 o 
 -17   7   3       10.03       28.79      8.38 o 
 -16   7   3        2.19       22.39      8.29 o 
 -15   7   3      104.65      124.89      8.42 o 
 -14   7   3       52.64       33.39      6.89 o 
 -13   7   3       71.28       85.80      7.33 o 
 -12   7   3       93.67      132.49      7.53 o 
 -11   7   3      113.28      144.77      9.05 o 
 -10   7   3       15.93       15.79      5.36 o 
  -9   7   3        7.91        3.34      5.39 o 
  -8   7   3      139.89      215.64     17.26 o 
  -7   7   3      650.56      716.31     14.30 o 
  -6   7   3      303.65      318.69      9.58 o 
  -5   7   3      102.38      109.38      6.58 o 
  -4   7   3        0.45        6.96      6.68 o 
  -3   7   3      358.29      402.72      9.87 o 
  -2   7   3      134.15      149.73      6.14 o 
  -1   7   3      263.75      258.13      6.36 o 
   0   7   3       28.34       30.47      3.72 o 
   1   7   3      279.89      298.15      9.40 o 
   2   7   3      412.63      450.18      9.97 o 
   3   7   3       66.72       69.72      4.19 o 
   4   7   3       33.38       48.38      4.07 o 
   5   7   3       70.40      111.47      5.24 o 
   6   7   3      271.65      334.10      8.24 o 
   7   7   3       94.09      118.61      6.09 o 
   8   7   3       68.61       58.11      5.60 o 
   9   7   3       67.50      103.00      9.58 o 
  10   7   3        1.47       40.37      6.57 o 
  11   7   3       67.57       94.27      7.93 o 
  12   7   3       24.59       34.84      7.67 o 
  13   7   3       43.56       40.99      8.51 o 
  14   7   3        6.24       51.50      8.95 o 
  15   7   3       18.32       74.69      9.65 o 
  16   7   3       60.17       58.55      9.91 o 
  17   7   3        1.26       -1.64      9.36 o 
  18   7   3        0.64       17.43     13.60 o 
  19   7   3       14.65       32.69     13.02 o 
  20   7   3        5.48       29.26     13.80 o 
  21   7   3        0.23      -11.86     13.67 o 
  22   7   3        0.77       29.31     14.90 o 
  23   7   3        2.96       35.44     17.27 o 
  24   7   3        0.68        4.68     19.47 o 
  25   7   3        0.95       -7.35     23.49 o 
 -27   8   3      242.39      247.89     36.48 o 
 -26   8   3      336.07      336.17     33.06 o 
 -25   8   3       75.90       69.09     17.25 o 
 -24   8   3       99.78       87.40     16.48 o 
 -23   8   3      764.12      805.72     36.41 o 
 -22   8   3      769.82      848.57     34.28 o 
 -21   8   3      303.38      325.12     18.13 o 
 -20   8   3        3.74        9.07     13.92 o 
 -19   8   3      829.96      779.67     19.39 o 
 -18   8   3     1669.93     1603.77     26.45 o 
 -17   8   3     1296.21     1198.83     22.71 o 
 -16   8   3        1.53        7.53      7.72 o 
 -15   8   3      906.89      895.36     15.95 o 
 -14   8   3     2910.80     2945.95     30.43 o 
 -13   8   3     1776.89     1705.76     21.35 o 
 -12   8   3      385.97      372.80     12.03 o 
 -11   8   3      789.26      801.77     18.96 o 
 -10   8   3     3919.15     3884.46     41.50 o 
  -9   8   3     4756.36     4726.04     47.40 o 
  -8   8   3      955.68      935.32     15.89 o 
  -7   8   3       22.57       20.41      7.17 o 
  -6   8   3     3177.28     3088.11     32.87 o 
  -5   8   3     7312.50     7209.25     65.80 o 
  -4   8   3     2942.30     2933.56     29.69 o 
  -3   8   3      156.76      159.10      7.38 o 
  -2   8   3     2851.23     2681.06     25.07 o 
  -1   8   3     5042.53     4848.56     39.12 o 
   0   8   3     3063.20     2924.56     26.12 o 
   1   8   3      316.44      329.17      7.95 o 
   2   8   3      428.47      434.67      8.90 o 
   3   8   3     4989.61     4847.83     35.80 o 
   4   8   3     3461.73     3386.41     29.03 o 
   5   8   3     1212.00     1196.39     16.94 o 
   6   8   3      387.50      426.54      9.28 o 
   7   8   3     1982.91     1922.30     20.28 o 
   8   8   3     3314.27     3158.87     28.89 o 
   9   8   3     1592.47     1539.01     17.61 o 
  10   8   3        0.72        7.14      6.69 o 
  11   8   3      707.80      678.25     13.80 o 
  12   8   3     1953.38     1814.29     22.87 o 
  13   8   3     1303.45     1189.59     21.67 o 
  14   8   3       73.24       80.43     10.07 o 
  15   8   3      159.35      156.89     11.12 o 
  16   8   3      682.45      624.11     20.97 o 
  17   8   3      943.27      862.78     18.75 o 
  18   8   3       53.63       24.83     11.61 o 
  19   8   3        1.95        6.58     12.21 o 
  20   8   3      241.01      221.99     16.83 o 
  21   8   3      333.62      279.51     18.20 o 
  22   8   3      126.14       94.76     16.63 o 
  23   8   3        2.71      -17.80     17.80 o 
  24   8   3       51.11       21.86     24.85 o 
 -26   9   3      159.03      124.29     30.23 o 
 -25   9   3      347.85      358.75     33.56 o 
 -24   9   3      396.82      407.65     23.25 o 
 -23   9   3       87.47       58.35     17.36 o 
 -22   9   3       78.29       86.48     16.18 o 
 -21   9   3      738.93      756.36     32.21 o 
 -20   9   3      980.82      940.80     40.18 o 
 -19   9   3      394.76      400.90     14.43 o 
 -18   9   3        5.97       10.99      8.67 o 
 -17   9   3      735.06      735.84     18.40 o 
 -16   9   3     2039.19     2006.47     29.63 o 
 -15   9   3     1374.71     1352.47     23.31 o 
 -14   9   3       56.76       63.06      8.79 o 
 -13   9   3     1306.93     1279.17     22.24 o 
 -12   9   3     3581.27     3521.48     40.68 o 
 -11   9   3     1888.10     1831.68     26.33 o 
 -10   9   3      479.23      473.19     13.18 o 
  -9   9   3      369.06      378.74     11.86 o 
  -8   9   3     3625.25     3558.76     37.42 o 
  -7   9   3     4632.52     4522.09     47.19 o 
  -6   9   3     2193.44     2106.73     26.13 o 
  -5   9   3       25.84       40.69      7.55 o 
  -4   9   3     2854.87     2822.69     30.66 o 
  -3   9   3     4774.21     4760.74     44.13 o 
  -2   9   3     3160.49     3166.92     31.23 o 
  -1   9   3       92.68       98.82      5.33 o 
   0   9   3     1428.29     1429.70     16.51 o 
   1   9   3     4022.00     4097.08     36.28 o 
   2   9   3     3311.89     3434.99     32.35 o 
   3   9   3      289.99      307.95      8.69 o 
   4   9   3      269.00      310.80      8.51 o 
   5   9   3     2781.57     2858.05     32.91 o 
   6   9   3     3838.35     3937.10     39.26 o 
   7   9   3      675.46      703.92     13.28 o 
   8   9   3       19.83       39.46      7.25 o 
   9   9   3     1239.59     1258.26     16.70 o 
  10   9   3     2186.33     2222.07     25.35 o 
  11   9   3      906.62      916.53     18.39 o 
  12   9   3       68.44       57.64      8.94 o 
  13   9   3      350.29      415.97     13.12 o 
  14   9   3     1293.70     1335.52     21.60 o 
  15   9   3      500.36      537.51     15.97 o 
  16   9   3      108.57       99.98     11.14 o 
  17   9   3       92.02       87.94     11.98 o 
  18   9   3      320.35      336.39     14.82 o 
  19   9   3      352.29      367.11     16.71 o 
  20   9   3      118.76      127.34     16.23 o 
  21   9   3       13.49        1.02     15.95 o 
  22   9   3      104.51       90.33     26.75 o 
  23   9   3      133.02      129.00     28.86 o 
 -24  10   3       39.05       36.52     27.87 o 
 -23  10   3       93.02       91.17     23.27 o 
 -22  10   3       37.86       16.17     22.56 o 
 -21  10   3        3.86      -20.07     20.07 o 
 -20  10   3       25.81      -17.66     17.66 o 
 -19  10   3       47.78       32.87     14.06 o 
 -18  10   3      100.86      109.79     14.22 o 
 -17  10   3       58.76       35.70     12.92 o 
 -16  10   3        5.29        3.63     11.11 o 
 -15  10   3      105.49       89.01     11.90 o 
 -14  10   3      188.64      173.09     12.28 o 
 -13  10   3      101.39      104.96      9.93 o 
 -12  10   3        1.20        3.68      9.44 o 
 -11  10   3      169.35      163.96     11.29 o 
 -10  10   3      409.29      414.39     13.64 o 
  -9  10   3      277.76      282.57     10.05 o 
  -8  10   3       20.59       16.20      7.46 o 
  -7  10   3       25.70        3.79      8.49 o 
  -6  10   3      485.20      486.09     13.84 o 
  -5  10   3      437.78      437.48     12.60 o 
  -4  10   3      191.85      211.96     11.15 o 
  -3  10   3       17.37       16.02      5.73 o 
  -2  10   3      261.72      274.24      9.22 o 
  -1  10   3      290.61      312.05      8.60 o 
   0  10   3      120.26      159.36      8.56 o 
   1  10   3       50.41       44.66      6.14 o 
   2  10   3      105.82      111.28      5.33 o 
   3  10   3      428.39      445.02      9.43 o 
   4  10   3      316.93      370.91      9.79 o 
   5  10   3       35.10       53.73      7.02 o 
   6  10   3       72.87       77.44      7.52 o 
   7  10   3      218.82      248.92      9.64 o 
   8  10   3      253.84      323.43     10.70 o 
   9  10   3       60.92       78.35      8.05 o 
  10  10   3        3.49       15.43      8.05 o 
  11  10   3       84.73      110.36      9.42 o 
  12  10   3       72.70      110.83      9.93 o 
  13  10   3       58.67       95.36     10.52 o 
  14  10   3        7.25       15.39      9.93 o 
  15  10   3        4.77        7.24     10.48 o 
  16  10   3       74.39      129.15     12.40 o 
  17  10   3       53.01       82.70     12.05 o 
  18  10   3        2.09      -11.06     11.06 o 
  19  10   3        5.71        5.64     13.73 o 
  20  10   3       10.61        6.10     14.68 o 
  21  10   3       18.85       39.88     25.90 o 
  22  10   3        5.48       13.50     26.68 o 
 -23  11   3       22.36       69.14     32.84 o 
 -22  11   3       21.75       12.35     26.82 o 
 -21  11   3       81.47       75.69     22.48 o 
 -20  11   3      201.85      207.48     21.72 o 
 -19  11   3       62.51       88.05     19.15 o 
 -18  11   3        3.00       11.59     16.11 o 
 -17  11   3      148.61      134.85     15.53 o 
 -16  11   3      449.79      505.14     18.66 o 
 -15  11   3      208.86      230.51     14.54 o 
 -14  11   3       42.09       44.57     11.72 o 
 -13  11   3       74.69       67.99     11.95 o 
 -12  11   3      618.64      689.78     18.91 o 
 -11  11   3      619.20      670.92     17.73 o 
 -10  11   3      130.81      143.34     12.61 o 
  -9  11   3        8.91        9.73      8.73 o 
  -8  11   3      707.00      733.65     16.75 o 
  -7  11   3      516.59      549.88     13.96 o 
  -6  11   3      376.36      403.23     12.31 o 
  -5  11   3        0.18       -4.25      7.20 o 
  -4  11   3      360.87      379.08     13.00 o 
  -3  11   3      787.26      819.74     14.63 o 
  -2  11   3      654.94      699.74     14.18 o 
  -1  11   3       86.56       93.42      8.40 o 
   0  11   3      150.42      157.23     12.50 o 
   1  11   3      764.69      805.26     12.47 o 
   2  11   3      929.44      945.45     15.59 o 
   3  11   3      174.41      187.54      7.76 o 
   4  11   3       35.81       32.75      7.61 o 
   5  11   3      219.74      236.92      9.65 o 
   6  11   3      687.81      704.23     20.53 o 
   7  11   3      195.64      180.77     10.23 o 
   8  11   3       31.15       36.30      8.52 o 
   9  11   3      142.78      146.02      9.76 o 
  10  11   3      403.87      400.10     13.85 o 
  11  11   3      186.04      187.31     10.75 o 
  12  11   3       15.41       21.47      9.34 o 
  13  11   3       13.07       -3.75      9.86 o 
  14  11   3      147.92      150.70     12.06 o 
  15  11   3      134.31       98.40     12.05 o 
  16  11   3       57.94       38.98     12.37 o 
  17  11   3        1.53        2.85     14.04 o 
  18  11   3       52.96       32.38     13.24 o 
  19  11   3       44.86       40.01     25.78 o 
  20  11   3       39.72       55.64     20.88 o 
 -21  12   3       91.59       90.02     27.30 o 
 -20  12   3       14.73       13.18     21.91 o 
 -19  12   3      301.30      317.26     23.17 o 
 -18  12   3      456.90      541.84     27.38 o 
 -17  12   3      249.57      270.92     24.07 o 
 -16  12   3        2.83       -1.21     14.81 o 
 -15  12   3      305.29      315.88     18.66 o 
 -14  12   3      645.71      654.64     22.19 o 
 -13  12   3      716.25      741.00     20.31 o 
 -12  12   3      123.09      118.36     11.69 o 
 -11  12   3      127.31      107.16     14.50 o 
 -10  12   3      970.98     1017.26     25.06 o 
  -9  12   3     1123.85     1117.79     25.44 o 
  -8  12   3      251.40      261.16     14.92 o 
  -7  12   3       59.97       66.35      9.83 o 
  -6  12   3      789.67      787.60     17.41 o 
  -5  12   3     1352.73     1315.79     25.33 o 
  -4  12   3      537.42      538.90     14.20 o 
  -3  12   3        1.70       -7.43      7.43 o 
  -2  12   3      607.30      611.31     18.58 o 
  -1  12   3     1593.26     1638.74     28.36 o 
   0  12   3      842.98      816.29     14.49 o 
   1  12   3      103.31      110.45      8.07 o 
   2  12   3      197.92      184.22      9.87 o 
   3  12   3     1175.69     1162.29     19.79 o 
   4  12   3     1010.08     1038.80     21.75 o 
   5  12   3      274.82      308.24     10.15 o 
   6  12   3       59.09       66.10     10.00 o 
   7  12   3      618.07      575.73     16.08 o 
   8  12   3      723.41      704.88     18.72 o 
   9  12   3      288.00      304.33     14.12 o 
  10  12   3        0.08        1.65     10.10 o 
  11  12   3      239.70      243.11     14.23 o 
  12  12   3      482.75      468.48     15.91 o 
  13  12   3      326.39      305.71     15.41 o 
  14  12   3       11.29        9.07     11.51 o 
  15  12   3       65.92       66.83     13.72 o 
  16  12   3      198.05      207.25     17.30 o 
  17  12   3      229.75      237.81     21.64 o 
  18  12   3       37.07       32.47     18.72 o 
 -19  13   3       15.60       57.53     55.44 o 
 -18  13   3        3.39       15.22     28.76 o 
 -17  13   3      124.45      188.54     43.91 o 
 -16  13   3      139.58      169.32     23.19 o 
 -15  13   3      125.80       95.55     17.57 o 
 -14  13   3        1.03      -13.38     16.57 o 
 -13  13   3      127.11      134.51     14.41 o 
 -12  13   3      258.14      275.92     18.64 o 
 -11  13   3      151.68      151.95     16.60 o 
 -10  13   3       36.94       36.93     14.43 o 
  -9  13   3       43.29       26.92     13.89 o 
  -8  13   3      227.76      240.14     17.26 o 
  -7  13   3      347.33      365.72     17.16 o 
  -6  13   3      101.36      101.68     14.73 o 
  -5  13   3       30.88       30.22     13.21 o 
  -4  13   3      226.85      209.90     12.54 o 
  -3  13   3      419.64      401.52     14.31 o 
  -2  13   3      161.26      155.15      9.21 o 
  -1  13   3        8.19        4.28      9.12 o 
   0  13   3      171.03      175.65     11.38 o 
   1  13   3      408.48      418.72     13.13 o 
   2  13   3      248.02      234.14     12.16 o 
   3  13   3       15.76       13.30     10.77 o 
   4  13   3       25.25       29.95     10.14 o 
   5  13   3      210.48      236.30     13.47 o 
   6  13   3      185.82      204.53     12.80 o 
   7  13   3       77.63       86.38     10.13 o 
   8  13   3        3.69       -7.75     10.68 o 
   9  13   3      116.40      149.57     12.51 o 
  10  13   3      140.72      172.44     13.06 o 
  11  13   3       64.50       93.08     13.12 o 
  12  13   3        0.09       -6.03     11.73 o 
  13  13   3       33.18       34.69     12.42 o 
  14  13   3       88.34       87.21     16.30 o 
  15  13   3       49.93       49.40     18.45 o 
  16  13   3        2.77       10.78     18.15 o 
 -16  14   3        4.85        1.84     28.19 o 
 -15  14   3        0.11      -12.36     24.51 o 
 -14  14   3        7.61       19.88     24.82 o 
 -13  14   3        9.73       17.09     14.33 o 
 -12  14   3        2.33       -0.16     16.60 o 
 -11  14   3        0.13       -4.14     13.25 o 
 -10  14   3        1.69       -4.50     17.11 o 
  -9  14   3       23.53       27.14     15.32 o 
  -8  14   3       32.75       16.50     14.67 o 
  -7  14   3        0.38      -13.67     13.67 o 
  -6  14   3        2.31       13.47     14.72 o 
  -5  14   3       45.21       69.57     16.82 o 
  -4  14   3        3.73       13.10     12.33 o 
  -3  14   3       13.77       14.04     10.16 o 
  -2  14   3        1.43       -5.08     11.75 o 
  -1  14   3       15.39       14.99     11.88 o 
   0  14   3       29.48       35.04     13.69 o 
   1  14   3        3.33       11.91     13.53 o 
   2  14   3        0.04        2.24     12.93 o 
   3  14   3        8.80       28.51     12.92 o 
   4  14   3        6.14        5.99     11.32 o 
   5  14   3        9.33       18.15     11.23 o 
   6  14   3        5.58        8.59     14.80 o 
   7  14   3        9.22        5.93     15.63 o 
   8  14   3        6.24        3.11     14.64 o 
   9  14   3       15.42        9.43     15.23 o 
  10  14   3        0.22        5.06     15.33 o 
  11  14   3        0.03        8.31     16.25 o 
  12  14   3        3.30        5.08     16.61 o 
  13  14   3        5.57       11.09     16.90 o 
 -12  15   3      139.43      161.49     39.27 o 
 -11  15   3      177.66      259.99     33.53 o 
 -10  15   3       27.64       49.15     29.47 o 
  -9  15   3       25.65      108.92     29.65 o 
  -8  15   3      170.99      219.49     25.33 o 
  -7  15   3      206.45      235.67     21.29 o 
  -6  15   3       81.22       91.24     20.12 o 
  -5  15   3        5.04        2.90     16.16 o 
  -4  15   3      134.14      141.29     18.16 o 
  -3  15   3      255.97      250.26     20.67 o 
  -2  15   3      173.97      169.94     17.68 o 
  -1  15   3        5.22        5.06     14.01 o 
   0  15   3       40.81       50.00     22.68 o 
   1  15   3      208.01      232.66     26.38 o 
   2  15   3      160.41      142.34     20.12 o 
   3  15   3       55.61       43.51     16.42 o 
   4  15   3       22.09       33.09     15.91 o 
   5  15   3      118.41      121.00     17.32 o 
   6  15   3      151.73      131.60     26.01 o 
   7  15   3       65.58       63.50     17.75 o 
   8  15   3        0.15       19.11     15.85 o 
   9  15   3       39.64       11.00     16.30 o 
  -4  16   3       41.67       50.78     50.27 o 
  -3  16   3        0.06       -4.56     27.59 o 
  -2  16   3       43.44       44.44     23.93 o 
  -1  16   3      107.18      122.30     25.18 o 
   0  16   3       93.50      135.80     44.06 o 
   1  16   3        1.98        4.96     20.21 o 
 -31   0   4       21.52      -48.57     49.73 o 
 -30   0   4      114.43      117.64     51.33 o 
 -29   0   4     1143.84     1130.19     52.35 o 
 -28   0   4     1331.64     1340.53     55.79 o 
 -27   0   4      159.95      122.03     24.06 o 
 -26   0   4      176.83      180.95     29.14 o 
 -25   0   4     1315.72     1310.78     49.16 o 
 -24   0   4     2784.19     2624.07     68.66 o 
 -23   0   4     1127.11     1093.68     42.93 o 
 -22   0   4      109.70      102.42     21.38 o 
 -21   0   4     3042.07     3051.64     59.18 o 
 -20   0   4     8591.73     8529.22    136.01 o 
 -19   0   4     4500.88     4509.67     68.97 o 
 -18   0   4      296.39      315.53     15.30 o 
 -17   0   4     3819.46     3741.98     57.93 o 
 -16   0   4    12945.03    12797.25    169.01 o 
 -15   0   4    16831.03    16831.01    218.27 o 
 -14   0   4     4314.64     4376.79     64.44 o 
 -13   0   4      950.88      967.72     17.90 o 
 -12   0   4    16408.75    16376.83    199.67 o 
 -11   0   4    22233.71    22487.16    273.41 o 
 -10   0   4    20212.54    20411.01    233.08 o 
  -9   0   4      147.08      146.71     10.60 o 
  -8   0   4     5090.15     5261.02     60.55 o 
  -7   0   4    38325.16    39113.09    429.25 o 
  -6   0   4    24700.27    25245.68    304.35 o 
  -5   0   4      490.97      406.61      9.56 o 
  -4   0   4     3906.73     4077.99     58.42 o 
  -3   0   4    24722.70    24588.12    302.30 o 
  -2   0   4    41008.84    38776.36    588.34 o 
  -1   0   4    11846.73    12153.09    142.56 o 
   0   0   4     3547.26     3557.20     63.10 o 
   1   0   4    24460.81    24353.37    632.78 o 
   2   0   4    47902.53    46245.81    882.83 o 
   3   0   4     7543.78     7365.01    105.18 o 
   4   0   4      782.98      912.74     23.69 o 
   5   0   4     8856.39     8907.47    162.46 o 
   6   0   4    14403.50    14237.40    223.53 o 
   7   0   4    23212.09    22999.58    286.11 o 
   8   0   4     1548.41     1503.41     28.14 o 
   9   0   4     1437.24     1544.46     24.88 o 
  10   0   4     9979.22     9938.19    113.95 o 
  11   0   4     8799.23     8468.14     98.94 o 
  12   0   4     2866.72     2742.36     39.30 o 
  13   0   4      454.04      440.67     15.08 o 
  14   0   4     2624.44     2503.54     38.10 o 
  15   0   4     3348.07     3264.32     46.88 o 
  16   0   4     1694.25     1623.99     30.23 o 
  17   0   4        2.48        3.00     12.46 o 
  18   0   4      484.25      569.26     23.00 o 
  19   0   4     1452.29     1344.33     45.38 o 
  20   0   4      671.06      579.93     29.18 o 
  21   0   4      163.35      146.07     22.07 o 
  22   0   4      283.78      268.30     26.13 o 
  23   0   4      291.73      278.67     31.13 o 
  24   0   4      490.55      640.30     44.36 o 
  25   0   4       67.13       27.46     32.63 o 
  26   0   4       16.80        6.40     31.81 o 
 -31   1   4      290.07      249.07     41.62 o 
 -30   1   4      247.44      252.79     27.84 o 
 -29   1   4       60.73       58.51     20.84 o 
 -28   1   4       38.95       46.52     16.84 o 
 -27   1   4      500.64      462.13     23.39 o 
 -26   1   4      647.07      673.72     27.53 o 
 -25   1   4      525.34      552.06     24.79 o 
 -24   1   4       33.12       40.72     13.97 o 
 -23   1   4      606.33      628.10     20.05 o 
 -22   1   4     1426.14     1342.46     26.83 o 
 -21   1   4     1026.90     1022.34     22.78 o 
 -20   1   4       73.19       54.40     10.66 o 
 -19   1   4      925.50      896.62     20.22 o 
 -18   1   4     3783.54     3731.06     43.72 o 
 -17   1   4     4101.11     4037.73     41.86 o 
 -16   1   4       76.64       83.10      8.50 o 
 -15   1   4      586.36      581.41     12.50 o 
 -14   1   4     3406.44     3436.42     32.50 o 
 -13   1   4     7473.78     7417.11     66.22 o 
 -12   1   4     4332.49     4329.10     39.84 o 
 -11   1   4       76.66       95.45      5.09 o 
 -10   1   4     5875.25     5948.03     50.84 o 
  -9   1   4    13588.74    13660.90    111.75 o 
  -8   1   4     3068.46     3140.89     30.27 o 
  -7   1   4      190.44      189.90      7.14 o 
  -6   1   4     2225.89     2023.17     20.52 o 
  -5   1   4     9996.03    10069.89     84.27 o 
  -4   1   4     8023.30     7801.36     67.67 o 
  -3   1   4     1668.63     1774.03     18.73 o 
  -2   1   4     5201.26     5080.26     46.05 o 
  -1   1   4    11163.66    10872.10     91.45 o 
   0   1   4    15339.95    15468.27    159.17 o 
   1   1   4     3567.31     3590.74     46.55 o 
   2   1   4      135.74      125.33      6.03 o 
   3   1   4     8069.73     7821.30     74.30 o 
   4   1   4     8939.86     8982.33     78.11 o 
   5   1   4     5946.14     6109.75     53.52 o 
   6   1   4      114.33      149.68      7.58 o 
   7   1   4     1976.27     1870.58     20.78 o 
   8   1   4     3824.02     3981.16     39.16 o 
   9   1   4     4077.25     4190.96     37.67 o 
  10   1   4      320.57      391.39      9.10 o 
  11   1   4      883.41      864.77     16.14 o 
  12   1   4     2164.78     2147.18     23.54 o 
  13   1   4     2291.41     2345.42     25.62 o 
  14   1   4      591.74      593.57     13.08 o 
  15   1   4      103.34      106.96      8.58 o 
  16   1   4      599.59      625.26     14.98 o 
  17   1   4     1265.48     1370.05     22.43 o 
  18   1   4      474.44      500.52     16.09 o 
  19   1   4        7.37       -9.16     10.03 o 
  20   1   4      216.93      271.45     19.05 o 
  21   1   4      370.52      448.16     19.09 o 
  22   1   4      274.26      291.25     19.15 o 
  23   1   4       14.52       21.73     17.88 o 
  24   1   4       22.45       29.31     23.87 o 
  25   1   4      113.91       98.84     33.26 o 
  26   1   4       65.08       43.47     25.40 o 
  27   1   4       39.71       58.53     41.16 o 
 -31   2   4        1.09      -21.59     33.17 o 
 -30   2   4        9.01        7.49     34.65 o 
 -29   2   4       31.09       40.61     20.32 o 
 -28   2   4       49.60       66.37     17.89 o 
 -27   2   4       11.21       24.42     16.33 o 
 -26   2   4        4.43      -10.68     13.87 o 
 -25   2   4      230.84      294.37     21.37 o 
 -24   2   4      157.23      180.95     19.43 o 
 -23   2   4      142.92      162.89     14.47 o 
 -22   2   4       21.76       -2.63     11.19 o 
 -21   2   4       43.99       27.15     11.15 o 
 -20   2   4      347.06      404.88     15.27 o 
 -19   2   4      434.48      485.07     14.70 o 
 -18   2   4      356.47      370.84     11.08 o 
 -17   2   4      181.37      204.97      8.82 o 
 -16   2   4      420.62      460.77     11.55 o 
 -15   2   4      848.63      868.58     13.04 o 
 -14   2   4      162.18      183.81      8.74 o 
 -13   2   4      168.42      155.05      5.94 o 
 -12   2   4       69.95       80.69      6.09 o 
 -11   2   4     2481.72     2584.35     29.40 o 
 -10   2   4      192.72      210.17      5.96 o 
  -9   2   4      122.01      129.21      4.69 o 
  -8   2   4      340.02      383.32      9.43 o 
  -7   2   4      348.19      402.85      6.80 o 
  -6   2   4     3912.38     4083.87     35.83 o 
  -5   2   4      349.19      362.17      7.76 o 
  -4   2   4     1223.55     1342.57     15.48 o 
  -3   2   4     4357.88     4546.80     41.17 o 
  -2   2   4      182.55      197.26      6.71 o 
  -1   2   4      147.14      165.76      4.55 o 
   0   2   4      103.33       74.52      4.29 o 
   1   2   4      639.51      640.29     16.67 o 
   2   2   4      139.56      205.94     11.65 o 
   3   2   4     1539.08     1686.32     22.01 o 
   4   2   4       22.48       25.31      3.97 o 
   5   2   4      983.23      972.73     13.06 o 
   6   2   4     1926.67     2013.02     24.06 o 
   7   2   4      764.09      876.77     23.33 o 
   8   2   4      883.53      864.15     13.79 o 
   9   2   4      660.65      664.12     11.47 o 
  10   2   4       25.71      140.25      7.64 o 
  11   2   4     2121.14     2217.72     21.12 o 
  12   2   4       83.72      105.52      6.72 o 
  13   2   4        1.77        4.15      6.12 o 
  14   2   4      108.24      174.05      9.75 o 
  15   2   4      202.23      298.24     10.39 o 
  16   2   4       88.83      112.28      9.58 o 
  17   2   4        2.16       -8.48      8.48 o 
  18   2   4        3.74       24.74     10.69 o 
  19   2   4       95.06      152.21     13.89 o 
  20   2   4       51.52       90.68     13.58 o 
  21   2   4        0.32       -0.71     14.85 o 
  22   2   4        3.07      -13.11     15.07 o 
  23   2   4      127.43      119.53     25.23 o 
  24   2   4        1.93       29.91     21.10 o 
  25   2   4       32.42       52.50     29.05 o 
  26   2   4        5.28        6.77     34.68 o 
  27   2   4        8.23      -18.46     41.16 o 
 -30   3   4      393.73      355.87     37.17 o 
 -29   3   4      150.81      115.99     23.49 o 
 -28   3   4      120.68       89.16     24.54 o 
 -27   3   4      788.58      835.00     25.77 o 
 -26   3   4     1663.83     1686.26     31.99 o 
 -25   3   4      474.34      471.63     18.77 o 
 -24   3   4       10.96       17.98     12.36 o 
 -23   3   4     1652.03     1613.86     39.07 o 
 -22   3   4     3700.18     3703.35     50.97 o 
 -21   3   4     2632.30     2615.41     34.27 o 
 -20   3   4       41.00       47.21      8.66 o 
 -19   3   4     1114.61     1131.60     20.02 o 
 -18   3   4     6156.19     6011.60     62.24 o 
 -17   3   4     5767.96     5727.66     56.18 o 
 -16   3   4     1215.58     1180.42     16.16 o 
 -15   3   4      292.92      345.39      8.31 o 
 -14   3   4     9750.25     9735.13     79.64 o 
 -13   3   4    11360.82    11504.39     92.61 o 
 -12   3   4     4898.07     4866.58     43.88 o 
 -11   3   4      773.89      792.20     11.12 o 
 -10   3   4     9514.68     9600.87     85.89 o 
  -9   3   4    23687.41    24273.93    187.91 o 
  -8   3   4    10875.82    11123.75     98.92 o 
  -7   3   4      803.59      877.78     13.93 o 
  -6   3   4    12699.49    12873.18    137.95 o 
  -5   3   4    19048.78    18889.35    192.19 o 
  -4   3   4    27874.91    27957.06    267.24 o 
  -3   3   4     1766.05     1693.88     19.76 o 
  -2   3   4     1926.23     1921.04     20.53 o 
  -1   3   4    12276.68    11495.06     97.58 o 
   0   3   4    27301.04    26498.91    207.15 o 
   1   3   4     7965.46     7882.23     71.09 o 
   2   3   4      889.90      918.11     14.00 o 
   3   3   4     9741.45     9741.43     73.16 o 
   4   3   4    18087.28    18212.29    138.73 o 
   5   3   4     9705.51     9786.73     77.65 o 
   6   3   4       71.91      119.59     10.80 o 
   7   3   4     2520.57     2557.59     25.61 o 
   8   3   4    12535.44    12234.70     96.02 o 
   9   3   4     5648.94     5516.06     48.83 o 
  10   3   4      974.59      961.74     15.10 o 
  11   3   4     1056.39     1040.51     16.70 o 
  12   3   4     3304.08     3249.09     32.73 o 
  13   3   4     3803.46     3722.77     38.27 o 
  14   3   4     1393.85     1327.17     21.02 o 
  15   3   4        5.92        8.46      8.45 o 
  16   3   4     1819.17     1786.52     27.54 o 
  17   3   4     1556.18     1423.35     28.91 o 
  18   3   4     1121.60     1073.73     25.47 o 
  19   3   4        8.55       -3.84     13.18 o 
  20   3   4      501.90      493.08     20.23 o 
  21   3   4      462.14      414.66     23.74 o 
  22   3   4      543.46      576.63     24.54 o 
  23   3   4       51.60       45.91     17.46 o 
  24   3   4       75.47       79.93     18.43 o 
  25   3   4      137.54      134.48     27.44 o 
  26   3   4      167.64      147.95     37.35 o 
  27   3   4       62.18      -11.43     42.55 o 
 -30   4   4      124.41      137.56     36.42 o 
 -29   4   4      505.54      500.97     31.53 o 
 -28   4   4      585.79      618.71     31.30 o 
 -27   4   4      108.12      104.59     15.98 o 
 -26   4   4       89.31       81.14     16.51 o 
 -25   4   4     1228.55     1229.97     33.01 o 
 -24   4   4     1528.10     1430.77     28.13 o 
 -23   4   4     1138.84     1086.72     23.68 o 
 -22   4   4       17.98       25.04      9.89 o 
 -21   4   4     1297.28     1281.24     28.04 o 
 -20   4   4     4647.41     4510.05     53.13 o 
 -19   4   4     3119.07     3045.64     38.90 o 
 -18   4   4      243.19      244.14     10.18 o 
 -17   4   4     1294.12     1283.07     17.34 o 
 -16   4   4     6352.55     6204.54     54.07 o 
 -15   4   4     6848.16     6682.16     58.63 o 
 -14   4   4     1085.87     1104.32     13.95 o 
 -13   4   4     1111.10     1071.80     13.67 o 
 -12   4   4     7283.23     7132.52     58.05 o 
 -11   4   4    16287.30    16130.00    129.77 o 
 -10   4   4     4244.31     4286.69     34.09 o 
  -9   4   4        0.53       11.72      4.41 o 
  -8   4   4    13793.06    13629.68    120.27 o 
  -7   4   4    21423.51    21288.65    191.70 o 
  -6   4   4    17914.03    18141.44    151.61 o 
  -5   4   4      266.06      313.47      8.55 o 
  -4   4   4     2879.55     2733.66     31.86 o 
  -3   4   4    22371.06    22341.06    213.32 o 
  -2   4   4    20145.53    19959.91    170.08 o 
  -1   4   4     6371.56     6534.45     57.05 o 
   0   4   4     1996.76     2043.44     25.15 o 
   1   4   4    10005.49     9694.88     80.99 o 
   2   4   4    14530.08    14429.43    113.81 o 
   3   4   4     7504.03     7587.68     62.22 o 
   4   4   4      110.07      103.66      6.46 o 
   5   4   4     3455.43     3504.80     30.19 o 
   6   4   4    11756.17    11809.96     85.81 o 
   7   4   4     5354.76     5308.52     44.17 o 
   8   4   4      550.16      535.09      9.94 o 
   9   4   4     2177.96     2169.87     22.91 o 
  10   4   4     3192.60     3237.09     30.86 o 
  11   4   4     5684.79     5465.02     51.02 o 
  12   4   4      616.86      607.89     12.94 o 
  13   4   4      195.07      237.78      9.78 o 
  14   4   4     2118.15     2191.11     28.22 o 
  15   4   4     1735.66     1797.05     28.05 o 
  16   4   4      920.92      937.37     20.54 o 
  17   4   4        1.40        5.55     10.84 o 
  18   4   4      418.75      494.73     18.20 o 
  19   4   4      795.20      805.22     23.68 o 
  20   4   4      611.58      614.94     28.40 o 
  21   4   4       15.31       -0.02     14.59 o 
  22   4   4       61.09       49.65     17.33 o 
  23   4   4      257.71      267.27     21.42 o 
  24   4   4      150.39      126.43     22.33 o 
  25   4   4       82.67       84.72     21.64 o 
  26   4   4       18.65       28.96     42.78 o 
 -29   5   4        0.27      -32.34     32.97 o 
 -28   5   4        1.97       -2.25     22.77 o 
 -27   5   4       33.16       49.02     22.92 o 
 -26   5   4       24.62       20.09     16.92 o 
 -25   5   4        0.51        9.71     14.37 o 
 -24   5   4        0.59      -11.07     11.07 o 
 -23   5   4       52.75       37.08     10.90 o 
 -22   5   4       30.87       36.92     10.05 o 
 -21   5   4       41.16       43.00      9.83 o 
 -20   5   4       71.90       74.55      9.64 o 
 -19   5   4       39.88       18.15      8.55 o 
 -18   5   4      256.56      232.93      9.44 o 
 -17   5   4       24.88       30.91      6.77 o 
 -16   5   4        9.73       -4.95      6.01 o 
 -15   5   4      158.58      158.96      8.08 o 
 -14   5   4        7.37       18.01      4.89 o 
 -13   5   4       64.89       65.82      6.21 o 
 -12   5   4       29.33       19.18      4.17 o 
 -11   5   4       80.92       66.88      4.83 o 
 -10   5   4      285.85      281.14      7.97 o 
  -9   5   4      346.09      316.98      8.58 o 
  -8   5   4       35.87       38.06      4.69 o 
  -7   5   4       26.35       37.25      4.65 o 
  -6   5   4        6.34       10.65      7.18 o 
  -5   5   4      403.76      394.63     21.47 o 
  -4   5   4      420.73      455.06     13.07 o 
  -3   5   4       78.35       73.09      5.89 o 
  -2   5   4       51.42       63.92      5.32 o 
  -1   5   4      459.70      485.35     10.58 o 
   0   5   4        8.90       69.27      7.67 o 
   1   5   4        4.83       29.73      4.81 o 
   2   5   4      228.81      233.19      5.83 o 
   3   5   4      334.33      393.98      8.14 o 
   4   5   4      221.62      343.40     15.35 o 
   5   5   4       74.53      126.40      5.00 o 
   6   5   4        0.59        8.28      4.62 o 
   7   5   4      168.52      200.93      6.50 o 
   8   5   4      156.21      264.93      7.54 o 
   9   5   4      336.87      441.47     10.97 o 
  10   5   4        3.64       13.22      6.25 o 
  11   5   4      271.33      297.23      9.20 o 
  12   5   4       61.28      140.01      9.29 o 
  13   5   4      129.17      261.56     10.50 o 
  14   5   4        3.34       38.36      8.47 o 
  15   5   4        9.91        8.74      9.39 o 
  16   5   4       69.00      120.15     12.11 o 
  17   5   4       40.85      112.43     12.58 o 
  18   5   4        8.91       54.01     12.23 o 
  19   5   4       19.42        6.24     12.32 o 
  20   5   4        0.70       -8.74     13.19 o 
  21   5   4       57.96       98.16     16.57 o 
  22   5   4        8.59       43.09     16.14 o 
  23   5   4        4.09       10.45     16.22 o 
  24   5   4       10.02       26.02     20.81 o 
  25   5   4       15.91       20.37     25.65 o 
  26   5   4        1.59       48.93     28.57 o 
 -29   6   4      232.37      222.99     56.93 o 
 -28   6   4      241.02      213.27     55.61 o 
 -27   6   4      142.79      153.86     24.51 o 
 -26   6   4        1.21       -0.45     15.05 o 
 -25   6   4      389.48      407.47     18.42 o 
 -24   6   4      850.39      869.34     23.63 o 
 -23   6   4      393.40      409.46     19.40 o 
 -22   6   4        1.95       15.79     12.73 o 
 -21   6   4      286.62      321.94     16.37 o 
 -20   6   4     1338.87     1314.60     26.59 o 
 -19   6   4     1272.66     1254.67     23.58 o 
 -18   6   4      332.31      337.77     11.56 o 
 -17   6   4      672.04      677.29     13.72 o 
 -16   6   4     2139.23     2125.41     23.35 o 
 -15   6   4     3510.27     3468.47     33.61 o 
 -14   6   4      599.57      590.40     10.76 o 
 -13   6   4       79.33       90.63      5.55 o 
 -12   6   4     2825.35     2824.85     27.30 o 
 -11   6   4     4773.34     4808.55     41.51 o 
 -10   6   4     2487.12     2507.66     25.51 o 
  -9   6   4       24.66       24.99      5.34 o 
  -8   6   4     1093.64     1064.40     16.38 o 
  -7   6   4     5288.62     5161.01     50.90 o 
  -6   6   4     6212.35     6188.93     53.71 o 
  -5   6   4      506.79      527.21     11.31 o 
  -4   6   4     1490.09     1511.87     20.52 o 
  -3   6   4     8988.50     8905.93     77.92 o 
  -2   6   4     5423.10     5471.20     47.80 o 
  -1   6   4     1257.82     1271.00     16.49 o 
   0   6   4      624.39      615.57      9.51 o 
   1   6   4     2125.31     2109.57     20.62 o 
   2   6   4     6718.18     6604.95     45.95 o 
   3   6   4     2412.81     2395.03     24.89 o 
   4   6   4       53.02       70.12      6.13 o 
   5   6   4     2065.29     1955.67     18.16 o 
   6   6   4     2318.43     2201.66     20.48 o 
   7   6   4     2766.38     2658.04     24.31 o 
   8   6   4      187.86      197.86      7.29 o 
   9   6   4      550.69      545.52     17.08 o 
  10   6   4     1930.40     1761.25     21.55 o 
  11   6   4     1801.49     1699.81     21.64 o 
  12   6   4      330.09      321.67     13.34 o 
  13   6   4      135.33      173.81      9.77 o 
  14   6   4      716.82      696.52     15.74 o 
  15   6   4      951.82      836.44     19.55 o 
  16   6   4      522.79      477.42     14.61 o 
  17   6   4       10.17        7.07     11.55 o 
  18   6   4      152.61      148.48     13.91 o 
  19   6   4      365.73      302.20     16.54 o 
  20   6   4      205.59      166.68     16.29 o 
  21   6   4       73.33       42.18     15.59 o 
  22   6   4       31.24       28.40     16.28 o 
  23   6   4      116.31      133.18     20.26 o 
  24   6   4      131.88       83.07     21.19 o 
  25   6   4       21.59       18.36     29.48 o 
 -28   7   4       51.22       86.51     36.45 o 
 -27   7   4      488.89      516.61     39.43 o 
 -26   7   4      789.11      831.72     27.62 o 
 -25   7   4      237.43      236.77     16.91 o 
 -24   7   4        1.45        7.96     13.52 o 
 -23   7   4      707.38      706.75     21.56 o 
 -22   7   4     1878.75     1849.33     36.37 o 
 -21   7   4      753.56      792.83     22.55 o 
 -20   7   4       30.68       42.86     12.48 o 
 -19   7   4      980.76      986.00     19.84 o 
 -18   7   4     2320.87     2243.70     31.28 o 
 -17   7   4     3138.00     2993.38     37.04 o 
 -16   7   4      640.02      659.05     15.31 o 
 -15   7   4      443.43      453.52     12.76 o 
 -14   7   4     6103.91     5993.62     55.04 o 
 -13   7   4     5856.60     5778.20     52.84 o 
 -12   7   4     2149.76     2108.69     25.12 o 
 -11   7   4      321.82      340.69     10.11 o 
 -10   7   4     2608.59     2529.91     32.47 o 
  -9   7   4     8421.02     8180.20     78.25 o 
  -8   7   4     5777.40     5677.03     56.15 o 
  -7   7   4      117.83      154.70      7.81 o 
  -6   7   4     2447.04     2380.02     28.80 o 
  -5   7   4     9852.76     9442.97     80.00 o 
  -4   7   4     6737.63     6542.25     55.79 o 
  -3   7   4     1199.16     1185.45     16.72 o 
  -2   7   4     1318.69     1266.57     14.08 o 
  -1   7   4     6283.31     6136.14     47.18 o 
   0   7   4    11076.03    10730.55     75.59 o 
   1   7   4     1816.32     1847.68     17.04 o 
   2   7   4       18.11       28.09      3.94 o 
   3   7   4     4612.17     4666.16     36.90 o 
   4   7   4     5509.63     5438.53     44.25 o 
   5   7   4     5033.47     5039.85     38.89 o 
   6   7   4       30.86       61.12      6.97 o 
   7   7   4     1665.33     1698.25     19.39 o 
   8   7   4     4023.52     4033.93     35.18 o 
   9   7   4     2883.52     2875.86     28.36 o 
  10   7   4      339.00      355.05     10.70 o 
  11   7   4      351.50      387.99     11.22 o 
  12   7   4     1648.81     1643.04     21.88 o 
  13   7   4     1925.31     1891.20     24.90 o 
  14   7   4      701.49      715.77     15.99 o 
  15   7   4      114.31      133.52     10.82 o 
  16   7   4      440.81      465.79     15.17 o 
  17   7   4     1047.58     1033.62     20.17 o 
  18   7   4      323.42      314.69     16.28 o 
  19   7   4       20.87       14.63     13.54 o 
  20   7   4      236.10      236.75     17.35 o 
  21   7   4      290.93      318.44     18.61 o 
  22   7   4      225.12      224.81     21.56 o 
  23   7   4       21.86        6.61     19.54 o 
  24   7   4       23.68       -2.58     24.10 o 
 -27   8   4       51.17       37.78     25.86 o 
 -26   8   4       16.49        1.42     25.13 o 
 -25   8   4      218.89      210.99     19.20 o 
 -24   8   4      280.71      274.62     19.44 o 
 -23   8   4       82.29       57.57     18.76 o 
 -22   8   4       43.85       41.11     18.36 o 
 -21   8   4      202.87      199.33     20.36 o 
 -20   8   4      469.74      472.74     20.60 o 
 -19   8   4      322.02      321.27     15.28 o 
 -18   8   4        3.64       20.68      8.91 o 
 -17   8   4      321.70      320.21     12.77 o 
 -16   8   4     1037.92      939.95     18.44 o 
 -15   8   4      959.36      889.95     16.72 o 
 -14   8   4       96.66       82.23      8.55 o 
 -13   8   4       32.67       38.69      8.58 o 
 -12   8   4     1382.86     1370.10     21.61 o 
 -11   8   4     2071.45     2040.23     28.64 o 
 -10   8   4      579.44      569.87     12.31 o 
  -9   8   4       14.50        8.48      8.21 o 
  -8   8   4      991.65     1005.75     19.09 o 
  -7   8   4     1820.81     1763.86     25.65 o 
  -6   8   4     1050.49     1095.94     17.63 o 
  -5   8   4      100.64      105.84      7.91 o 
  -4   8   4      750.05      759.73     13.55 o 
  -3   8   4     2390.11     2351.69     24.81 o 
  -2   8   4     1656.37     1675.33     17.97 o 
  -1   8   4      187.78      206.47      8.76 o 
   0   8   4      219.72      226.39      6.52 o 
   1   8   4      998.21     1006.97     13.80 o 
   2   8   4     2283.54     2296.96     21.82 o 
   3   8   4     1024.72     1018.17     12.03 o 
   4   8   4        7.14       13.86      4.98 o 
   5   8   4      855.99      946.72     12.93 o 
   6   8   4     1458.32     1550.56     21.85 o 
   7   8   4      723.36      756.96     13.39 o 
   8   8   4        3.26        4.10      6.22 o 
   9   8   4      130.56      170.42      8.59 o 
  10   8   4      651.20      731.34     14.56 o 
  11   8   4      511.71      610.68     13.85 o 
  12   8   4      104.64      146.19      9.77 o 
  13   8   4       23.80       35.69      9.69 o 
  14   8   4      205.18      271.60     12.63 o 
  15   8   4      295.86      369.34     13.80 o 
  16   8   4      125.59      154.09     12.43 o 
  17   8   4        0.19      -11.00     11.00 o 
  18   8   4       87.99      126.23     14.54 o 
  19   8   4      101.80      149.62     16.03 o 
  20   8   4       58.70       85.45     15.52 o 
  21   8   4        1.08       -8.99     16.65 o 
  22   8   4       21.01       37.85     18.39 o 
  23   8   4       23.61       46.03     24.77 o 
 -26   9   4       58.63       76.81     27.56 o 
 -25   9   4       21.91       32.31     27.33 o 
 -24   9   4        1.36      -16.82     20.85 o 
 -23   9   4       65.49       82.55     15.57 o 
 -22   9   4       79.88       91.50     14.30 o 
 -21   9   4      110.70      127.97     14.21 o 
 -20   9   4        3.63      -14.09     14.09 o 
 -19   9   4       19.54       15.81     12.32 o 
 -18   9   4      247.57      313.79     15.66 o 
 -17   9   4      222.02      241.21     14.05 o 
 -16   9   4       74.73       55.94     11.07 o 
 -15   9   4       28.66       24.19     10.13 o 
 -14   9   4       80.85       89.93      9.27 o 
 -13   9   4      558.26      631.09     21.41 o 
 -12   9   4      313.66      345.24     12.69 o 
 -11   9   4        0.26       -3.30      8.11 o 
 -10   9   4      236.98      232.74      9.07 o 
  -9   9   4      919.90      929.36     26.42 o 
  -8   9   4      320.62      360.59     13.02 o 
  -7   9   4       46.61       57.10      9.37 o 
  -6   9   4       71.77       73.27      9.16 o 
  -5   9   4      326.10      329.57     11.33 o 
  -4   9   4      974.55      969.44     17.81 o 
  -3   9   4      198.80      166.63      6.77 o 
  -2   9   4       19.06       12.41      5.19 o 
  -1   9   4      545.83      531.94      9.57 o 
   0   9   4      329.23      327.06      9.15 o 
   1   9   4      615.36      572.29     13.16 o 
   2   9   4       15.41        7.69      4.47 o 
   3   9   4      127.19      151.22      6.41 o 
   4   9   4      495.41      509.23     11.09 o 
   5   9   4      498.59      502.10     10.85 o 
   6   9   4       44.37       51.13      6.76 o 
   7   9   4       58.62       65.45      7.46 o 
   8   9   4      120.45      139.68      8.73 o 
   9   9   4      236.25      258.68     10.35 o 
  10   9   4      203.02      205.78     10.16 o 
  11   9   4        6.94        6.65      8.54 o 
  12   9   4       11.22       36.56      9.15 o 
  13   9   4      234.26      251.39     13.41 o 
  14   9   4       32.02       29.81     10.62 o 
  15   9   4       20.79       20.75     10.72 o 
  16   9   4       13.09       -2.96     11.39 o 
  17   9   4       31.25        2.66     13.32 o 
  18   9   4       67.44       67.08     13.19 o 
  19   9   4        2.26       -9.58     15.58 o 
  20   9   4        0.40       -6.14     16.27 o 
  21   9   4       26.54       25.15     17.20 o 
  22   9   4        5.26        2.81     21.43 o 
 -24  10   4      413.16      396.48     34.21 o 
 -23  10   4      254.33      285.69     30.72 o 
 -22  10   4        0.44        6.92     20.83 o 
 -21  10   4      257.77      257.49     24.76 o 
 -20  10   4      888.08      911.05     43.33 o 
 -19  10   4      644.76      671.17     23.49 o 
 -18  10   4       41.86       27.39     13.92 o 
 -17  10   4      100.26      128.90     14.91 o 
 -16  10   4     1210.54     1236.20     25.55 o 
 -15  10   4     1244.74     1328.37     24.37 o 
 -14  10   4      460.69      463.47     14.17 o 
 -13  10   4       44.18       44.55     12.74 o 
 -12  10   4     1302.42     1324.04     23.47 o 
 -11  10   4     2068.16     2061.73     34.00 o 
 -10  10   4      951.12      976.70     21.63 o 
  -9  10   4       20.78        9.61      7.88 o 
  -8  10   4     1135.92     1191.60     30.25 o 
  -7  10   4     2406.72     2413.96     31.79 o 
  -6  10   4     2359.07     2311.91     30.61 o 
  -5  10   4      160.39      176.76     10.65 o 
  -4  10   4      787.35      842.29     17.87 o 
  -3  10   4     1882.14     1825.05     29.62 o 
  -2  10   4     2562.79     2512.57     25.73 o 
  -1  10   4      624.90      639.20     12.41 o 
   0  10   4      159.59      156.65      8.75 o 
   1  10   4     1322.12     1296.24     16.39 o 
   2  10   4     2939.26     2881.64     26.25 o 
   3  10   4      963.00      979.01     14.00 o 
   4  10   4       28.30       31.38      7.41 o 
   5  10   4      580.35      557.80     11.67 o 
   6  10   4     1917.23     1815.72     20.65 o 
   7  10   4     1146.04     1080.43     16.67 o 
   8  10   4       93.23       84.50      8.72 o 
   9  10   4      239.73      253.73     10.71 o 
  10  10   4     1151.57     1066.92     18.21 o 
  11  10   4      707.96      651.38     15.67 o 
  12  10   4      167.06      162.98     10.93 o 
  13  10   4       10.71       15.22     10.12 o 
  14  10   4      442.59      442.64     19.04 o 
  15  10   4      414.21      394.65     19.77 o 
  16  10   4      262.93      229.48     14.43 o 
  17  10   4        0.33      -11.02     11.88 o 
  18  10   4      160.04      160.69     16.27 o 
  19  10   4      141.48       98.81     17.36 o 
  20  10   4      138.99       59.83     26.14 o 
  21  10   4       18.70       13.34     21.55 o 
 -23  11   4      160.33      183.36     40.55 o 
 -22  11   4      247.32      250.99     30.96 o 
 -21  11   4      165.22      170.25     24.04 o 
 -20  11   4        0.41      -19.59     19.59 o 
 -19  11   4      142.32      113.41     27.50 o 
 -18  11   4      525.16      541.72     25.69 o 
 -17  11   4      453.97      479.91     20.96 o 
 -16  11   4       88.17       71.41     13.95 o 
 -15  11   4      188.82      210.65     14.00 o 
 -14  11   4      591.98      569.12     17.68 o 
 -13  11   4      979.78      987.89     24.63 o 
 -12  11   4      118.25      107.71     12.66 o 
 -11  11   4       19.07       28.42     10.17 o 
 -10  11   4      640.73      679.18     19.94 o 
  -9  11   4     1320.95     1249.28     26.29 o 
  -8  11   4      599.48      610.89     22.33 o 
  -7  11   4        1.17        5.65     10.37 o 
  -6  11   4      431.63      445.19     16.85 o 
  -5  11   4     1414.83     1396.28     24.17 o 
  -4  11   4     1165.89     1145.31     23.94 o 
  -3  11   4      116.29      120.94      7.34 o 
  -2  11   4      153.63      167.68      8.32 o 
  -1  11   4     1634.45     1617.66     21.02 o 
   0  11   4      869.79      932.35     21.24 o 
   1  11   4      313.24      344.93     10.67 o 
   2  11   4       70.12       73.64      7.30 o 
   3  11   4      435.75      489.95     12.20 o 
   4  11   4     1032.96     1058.28     16.27 o 
   5  11   4      497.98      538.71     12.09 o 
   6  11   4        6.88       10.47      7.57 o 
   7  11   4      409.69      442.76     12.93 o 
   8  11   4      452.04      504.13     13.68 o 
   9  11   4      407.13      435.33     12.72 o 
  10  11   4       59.65       71.22      9.57 o 
  11  11   4       88.93      104.42     10.65 o 
  12  11   4      234.46      277.69     12.74 o 
  13  11   4      408.60      441.13     15.28 o 
  14  11   4       23.72       36.95     11.40 o 
  15  11   4       16.77       15.57     12.14 o 
  16  11   4       97.98       92.17     14.43 o 
  17  11   4       95.71       98.28     14.41 o 
  18  11   4       82.77      101.46     20.99 o 
  19  11   4        1.78        6.35     18.98 o 
 -21  12   4       16.65       26.99     37.22 o 
 -20  12   4        0.61       -4.89     24.34 o 
 -19  12   4        0.21       10.86     18.35 o 
 -18  12   4        2.87       -3.31     22.16 o 
 -17  12   4        3.73       -2.95     20.18 o 
 -16  12   4       16.41       27.72     17.48 o 
 -15  12   4        3.51        5.81     14.89 o 
 -14  12   4        6.54       -6.40     11.00 o 
 -13  12   4       25.77       18.72     14.57 o 
 -12  12   4       23.87       24.34     14.35 o 
 -11  12   4        4.64       12.06     13.03 o 
 -10  12   4        6.29        2.14     13.30 o 
  -9  12   4       41.87       13.65     13.32 o 
  -8  12   4        3.74       -7.00     12.27 o 
  -7  12   4        9.63        3.53     11.73 o 
  -6  12   4        1.49       13.24     11.56 o 
  -5  12   4        4.85        4.27     11.74 o 
  -4  12   4       51.69       48.25      7.82 o 
  -3  12   4       10.25       18.41      7.72 o 
  -2  12   4        2.54       12.44      9.25 o 
  -1  12   4       36.22       42.02      9.74 o 
   0  12   4        3.79        1.56      6.34 o 
   1  12   4       30.16       51.29      7.62 o 
   2  12   4       14.82       29.14      7.98 o 
   3  12   4        0.26       10.21      8.96 o 
   4  12   4       23.53       14.95      8.50 o 
   5  12   4       13.68       21.67      8.46 o 
   6  12   4        2.71       27.61      8.32 o 
   7  12   4        0.04       14.31      8.68 o 
   8  12   4        0.76        2.53      9.66 o 
   9  12   4        7.73       19.24      9.62 o 
  10  12   4       13.97       28.91     10.17 o 
  11  12   4        0.76        8.74      9.97 o 
  12  12   4        1.85        5.64     10.56 o 
  13  12   4        1.35       -6.96     11.02 o 
  14  12   4        0.50        2.14     12.33 o 
  15  12   4        6.85       22.93     12.89 o 
  16  12   4        0.08      -12.88     16.44 o 
  17  12   4        1.31        8.58     16.68 o 
 -18  13   4      154.77      213.39     33.48 o 
 -17  13   4      178.95      212.68     33.63 o 
 -16  13   4       19.46       39.12     21.42 o 
 -15  13   4       12.50       24.45     15.61 o 
 -14  13   4      205.09      282.37     21.33 o 
 -13  13   4      274.95      294.34     20.51 o 
 -12  13   4      224.97      220.99     19.57 o 
 -11  13   4       16.00       37.10     15.08 o 
 -10  13   4      164.34      181.20     16.92 o 
  -9  13   4      413.28      429.35     19.37 o 
  -8  13   4      280.24      313.73     22.84 o 
  -7  13   4       16.06       17.10     13.88 o 
  -6  13   4       61.28       58.34     13.80 o 
  -5  13   4      469.23      483.66     23.22 o 
  -4  13   4      443.84      482.79     15.78 o 
  -3  13   4       87.92      106.47     11.12 o 
  -2  13   4       38.95       37.47     10.17 o 
  -1  13   4      200.27      194.53      9.20 o 
   0  13   4      562.90      574.41     15.08 o 
   1  13   4      160.25      159.22     11.35 o 
   2  13   4        6.23        7.86      9.36 o 
   3  13   4      252.52      257.63     13.91 o 
   4  13   4      254.80      248.01     12.51 o 
   5  13   4      203.25      171.03     12.80 o 
   6  13   4       16.17       21.02     11.34 o 
   7  13   4       20.97        6.68     12.27 o 
   8  13   4      189.91      196.79     12.34 o 
   9  13   4      212.78      198.78     14.08 o 
  10  13   4       47.58       43.25     12.15 o 
  11  13   4       13.80        2.08     12.15 o 
  12  13   4       73.25       86.01     13.67 o 
  13  13   4       73.14       69.86     25.91 o 
  14  13   4       64.95       65.12     17.14 o 
  15  13   4        0.01       -9.06     20.69 o 
 -15  14   4      212.47      302.73     38.53 o 
 -14  14   4       39.36       67.86     23.64 o 
 -13  14   4       16.26       59.98     25.90 o 
 -12  14   4      176.22      154.36     19.93 o 
 -11  14   4      331.25      337.24     22.14 o 
 -10  14   4      159.19      196.04     19.26 o 
  -9  14   4        0.02        5.90     17.57 o 
  -8  14   4      193.36      180.17     18.77 o 
  -7  14   4      428.54      484.78     20.74 o 
  -6  14   4      205.33      219.70     17.06 o 
  -5  14   4        6.52       -6.15     12.76 o 
  -4  14   4       57.87       53.40     13.98 o 
  -3  14   4      339.31      374.80     19.22 o 
  -2  14   4      339.93      385.04     21.63 o 
  -1  14   4       88.70      115.56     16.43 o 
   0  14   4       36.41       15.85     14.83 o 
   1  14   4      277.30      244.67     17.91 o 
   2  14   4      295.42      324.12     18.67 o 
   3  14   4      124.23      119.85     14.07 o 
   4  14   4        0.26       -0.09     12.88 o 
   5  14   4      149.04      161.04     14.41 o 
   6  14   4      249.58      234.55     17.33 o 
   7  14   4      159.93      165.58     15.14 o 
   8  14   4        1.99        5.22     12.26 o 
   9  14   4       57.46       66.90     13.21 o 
  10  14   4      115.62      127.10     17.74 o 
  11  14   4      138.35      124.84     18.07 o 
  12  14   4       24.28      -19.49     19.49 o 
 -11  15   4        3.56       31.40     38.25 o 
 -10  15   4       57.18      107.95     31.03 o 
  -9  15   4       35.15       56.83     28.85 o 
  -8  15   4       16.98       29.66     27.55 o 
  -7  15   4        0.30      -10.66     27.26 o 
  -6  15   4       25.80       38.98     19.59 o 
  -5  15   4       61.49      109.00     20.04 o 
  -4  15   4       30.74       39.10     18.28 o 
  -3  15   4        1.79        8.52     17.32 o 
  -2  15   4       29.67       41.77     17.29 o 
  -1  15   4       24.68       23.95     17.28 o 
   0  15   4       50.16       38.84     17.56 o 
   1  15   4        4.07       -3.69     15.62 o 
   2  15   4        4.93        9.20     22.97 o 
   3  15   4       24.13       13.20     16.50 o 
   4  15   4       43.94       51.35     16.92 o 
   5  15   4        6.04       14.73     16.56 o 
   6  15   4        1.26      -14.96     16.55 o 
   7  15   4        7.06        4.61     17.20 o 
 -31   1   5      124.04      143.15     45.91 o 
 -30   1   5        4.20       34.80     42.35 o 
 -29   1   5      313.14      288.55     27.16 o 
 -28   1   5      910.54      907.22     30.27 o 
 -27   1   5      558.42      630.65     30.13 o 
 -26   1   5       13.91      -10.93     16.42 o 
 -25   1   5      473.10      442.78     31.07 o 
 -24   1   5     1945.51     1894.92     36.28 o 
 -23   1   5     1640.45     1607.48     37.18 o 
 -22   1   5      404.76      400.04     18.14 o 
 -21   1   5      408.99      424.28     17.66 o 
 -20   1   5     3129.82     3044.61     45.12 o 
 -19   1   5     4108.72     4080.27     50.81 o 
 -18   1   5     2179.85     2193.23     36.42 o 
 -17   1   5      145.41      146.53      9.56 o 
 -16   1   5     3144.74     3181.65     38.16 o 
 -15   1   5     6759.15     6692.31     75.16 o 
 -14   1   5     6366.86     6348.92     63.68 o 
 -13   1   5      519.32      511.55     10.23 o 
 -12   1   5     3290.07     3292.16     33.01 o 
 -11   1   5     9558.59     9539.10     85.54 o 
 -10   1   5    13311.36    13385.97    114.83 o 
  -9   1   5     1177.04     1212.38     14.53 o 
  -8   1   5     1538.37     1536.14     16.72 o 
  -7   1   5    11763.39    11579.07     96.13 o 
  -6   1   5    13355.46    13479.04    111.18 o 
  -5   1   5     4902.94     5033.20     47.96 o 
  -4   1   5      497.48      466.84      8.89 o 
  -3   1   5     9600.35     9455.71     85.88 o 
  -2   1   5    14764.60    14548.61    113.90 o 
  -1   1   5    10079.39     9886.14    101.62 o 
   0   1   5     1027.16      978.16     12.45 o 
   1   1   5     6529.21     6654.43     72.39 o 
   2   1   5    18647.02    18239.08    166.42 o 
   3   1   5     9973.28     9877.44     91.93 o 
   4   1   5     2827.98     2699.09     29.29 o 
   5   1   5     2766.45     2806.93     28.57 o 
   6   1   5     5999.99     6012.06     56.87 o 
   7   1   5     7146.84     7070.68     64.92 o 
   8   1   5     2800.58     2753.27     27.83 o 
   9   1   5       46.36       58.14      6.41 o 
  10   1   5     2828.54     2799.29     29.60 o 
  11   1   5     2767.73     2659.30     29.04 o 
  12   1   5     1666.29     1638.13     21.42 o 
  13   1   5       42.53       43.63      7.66 o 
  14   1   5      463.00      493.58     12.91 o 
  15   1   5     1799.95     1757.11     24.14 o 
  16   1   5     1035.92      992.88     18.66 o 
  17   1   5       78.89       84.20     12.03 o 
  18   1   5      155.77      191.10     13.10 o 
  19   1   5      762.39      777.15     22.75 o 
  20   1   5      359.85      380.73     18.52 o 
  21   1   5      106.32       91.51     16.32 o 
  22   1   5        2.08       -8.16     20.13 o 
  23   1   5      207.02      248.88     27.77 o 
  24   1   5      174.90      195.65     53.06 o 
  25   1   5       49.75        6.62     32.66 o 
  26   1   5       11.17       13.59     38.15 o 
 -31   2   5      431.35      462.79     58.02 o 
 -30   2   5      674.03      705.72     51.47 o 
 -29   2   5      393.39      436.30     29.13 o 
 -28   2   5       25.80       -0.22     18.85 o 
 -27   2   5      804.72      826.94     28.40 o 
 -26   2   5     1655.97     1642.42     35.75 o 
 -25   2   5     1281.52     1254.32     30.85 o 
 -24   2   5       94.94       84.57     14.97 o 
 -23   2   5      822.19      834.59     24.57 o 
 -22   2   5     3273.38     3211.43     45.63 o 
 -21   2   5     5022.60     4921.12     66.23 o 
 -20   2   5     1089.02     1061.23     24.62 o 
 -19   2   5      668.32      647.54     17.07 o 
 -18   2   5     5733.98     5639.94     60.12 o 
 -17   2   5     9659.66     9524.29     88.40 o 
 -16   2   5     3962.42     3901.31     38.86 o 
 -15   2   5      177.80      202.96      7.44 o 
 -14   2   5     6550.13     6499.58     53.45 o 
 -13   2   5    13337.06    13386.94    107.81 o 
 -12   2   5    10672.72    10595.77     83.26 o 
 -11   2   5     1042.26     1058.75     13.63 o 
 -10   2   5     4801.35     4817.46     48.17 o 
  -9   2   5    23080.59    22892.60    208.00 o 
  -8   2   5    21448.05    21509.43    182.58 o 
  -7   2   5     5547.47     5583.42     52.92 o 
  -6   2   5     3785.55     3761.32     35.33 o 
  -5   2   5    15093.22    15120.13    132.09 o 
  -4   2   5    25128.61    25374.83    239.25 o 
  -3   2   5    14632.25    14932.45    124.06 o 
  -2   2   5       40.61       57.74      3.94 o 
  -1   2   5    16002.18    16238.37    130.82 o 
   0   2   5    19722.08    19775.23    155.57 o 
   1   2   5    13625.19    13748.66    112.43 o 
   2   2   5      700.89      703.38     11.76 o 
   3   2   5     3135.23     3019.41     34.62 o 
   4   2   5    11946.17    11729.37    102.34 o 
   5   2   5    12152.72    12131.63    102.96 o 
   6   2   5     3330.75     3315.87     32.45 o 
   7   2   5      791.07      837.12     12.37 o 
   8   2   5     6228.23     6209.37     52.30 o 
   9   2   5     5924.06     5926.61     54.41 o 
  10   2   5     3322.06     3122.28     31.90 o 
  11   2   5       31.23       27.02      6.79 o 
  12   2   5     2420.53     2372.95     28.77 o 
  13   2   5     3681.49     3577.89     46.56 o 
  14   2   5     1388.97     1370.77     23.64 o 
  15   2   5      113.23      123.30     12.10 o 
  16   2   5      394.64      449.42     17.84 o 
  17   2   5      852.92      877.24     24.00 o 
  18   2   5      935.27      889.61     26.38 o 
  19   2   5      257.44      242.53     18.24 o 
  20   2   5       30.77       52.36     16.08 o 
  21   2   5      426.15      445.18     22.29 o 
  22   2   5      307.96      280.95     24.29 o 
  23   2   5      104.66       26.07     20.02 o 
  24   2   5        1.04       -7.04     23.47 o 
  25   2   5       66.67       75.46     29.40 o 
  26   2   5      167.81      186.29     45.18 o 
 -30   3   5        7.00       -9.64     33.23 o 
 -29   3   5       85.98       66.15     26.64 o 
 -28   3   5      231.18      270.96     22.15 o 
 -27   3   5      101.05      105.38     16.57 o 
 -26   3   5        0.38        1.42     14.66 o 
 -25   3   5      130.84      137.92     16.77 o 
 -24   3   5      263.20      246.20     17.63 o 
 -23   3   5      422.53      374.22     23.01 o 
 -22   3   5       44.74       27.59     12.71 o 
 -21   3   5       12.22        2.89     10.18 o 
 -20   3   5      681.31      641.24     17.83 o 
 -19   3   5     1207.84     1145.17     28.24 o 
 -18   3   5      126.09      125.37     10.39 o 
 -17   3   5       84.44       71.00      6.93 o 
 -16   3   5      921.92      905.14     13.64 o 
 -15   3   5      910.59      875.48     12.71 o 
 -14   3   5      527.84      511.42      8.95 o 
 -13   3   5        0.02        5.38      3.87 o 
 -12   3   5     1235.14     1201.40     15.57 o 
 -11   3   5     3296.82     3233.81     28.87 o 
 -10   3   5     1094.52     1118.65     13.28 o 
  -9   3   5      142.38      170.58      7.39 o 
  -8   3   5     1632.08     1608.81     17.70 o 
  -7   3   5     2307.53     2307.23     23.30 o 
  -6   3   5     3369.16     3445.53     34.40 o 
  -5   3   5     1188.01     1151.66     16.40 o 
  -4   3   5      939.73      925.60     13.84 o 
  -3   3   5     1472.87     1462.26     15.95 o 
  -2   3   5     1344.44     1351.86     15.03 o 
  -1   3   5     1501.27     1561.10     18.55 o 
   0   3   5        0.01        6.04      4.35 o 
   1   3   5     1256.60     1205.71     16.83 o 
   2   3   5     2085.89     2147.74     23.87 o 
   3   3   5     1178.15     1319.77     14.76 o 
   4   3   5      617.61      613.14     14.38 o 
   5   3   5      374.01      366.61      8.67 o 
   6   3   5      955.27     1063.08     15.38 o 
   7   3   5      865.37     1070.65     13.10 o 
   8   3   5      296.75      328.75      8.14 o 
   9   3   5      129.07      166.12      7.88 o 
  10   3   5     1702.70     1799.16     25.98 o 
  11   3   5      846.77      998.93     16.81 o 
  12   3   5       77.82      142.56     11.78 o 
  13   3   5        6.98       12.10      8.96 o 
  14   3   5      231.13      247.99     14.81 o 
  15   3   5      508.05      639.08     18.68 o 
  16   3   5      219.31      331.42     16.65 o 
  17   3   5       66.13       71.61     13.96 o 
  18   3   5      151.40      203.46     17.89 o 
  19   3   5       66.43      137.50     17.09 o 
  20   3   5       74.31      120.40     17.49 o 
  21   3   5       62.10       75.02     17.65 o 
  22   3   5        0.78        1.80     16.90 o 
  23   3   5       51.11       65.96     18.49 o 
  24   3   5       44.46       58.14     25.49 o 
  25   3   5       11.77       23.48     33.20 o 
  26   3   5        1.52      -20.93     41.70 o 
 -30   4   5      148.62      102.56     51.20 o 
 -29   4   5       95.56       67.12     25.49 o 
 -28   4   5        1.01       15.43     18.16 o 
 -27   4   5       78.59      104.26     17.32 o 
 -26   4   5      314.01      321.72     18.87 o 
 -25   4   5      431.66      479.84     20.20 o 
 -24   4   5       31.70       31.72     12.61 o 
 -23   4   5      108.69      130.53     14.20 o 
 -22   4   5      420.62      432.51     13.83 o 
 -21   4   5     1113.24     1134.00     20.42 o 
 -20   4   5      124.20      117.59      9.68 o 
 -19   4   5        1.67       -4.59      7.80 o 
 -18   4   5     1319.59     1362.72     18.96 o 
 -17   4   5     1434.76     1447.96     19.59 o 
 -16   4   5     1094.48     1123.15     15.27 o 
 -15   4   5       10.13       17.69      5.41 o 
 -14   4   5     1025.14     1082.33     17.42 o 
 -13   4   5     3471.23     3524.85     30.32 o 
 -12   4   5     1371.20     1435.25     15.41 o 
 -11   4   5      290.78      309.69      9.50 o 
 -10   4   5     1044.02     1089.04     13.40 o 
  -9   4   5     1720.85     1790.89     18.67 o 
  -8   4   5     1853.98     1918.37     20.06 o 
  -7   4   5     3899.81     3998.81     38.66 o 
  -6   4   5      745.34      730.56     10.78 o 
  -5   4   5     3167.16     3249.42     31.35 o 
  -4   4   5     6339.59     6439.72     62.30 o 
  -3   4   5     1065.15     1106.34     15.84 o 
  -2   4   5      100.00      105.69      6.11 o 
  -1   4   5     2134.73     2091.14     21.99 o 
   0   4   5     1869.36     1863.81     18.64 o 
   1   4   5     4786.90     4691.15     40.62 o 
   2   4   5        9.33       16.51      4.04 o 
   3   4   5      435.83      445.20      8.66 o 
   4   4   5     2590.59     2512.63     22.29 o 
   5   4   5     1529.86     1503.63     16.01 o 
   6   4   5      333.20      332.46      7.92 o 
   7   4   5       70.26       85.99      5.70 o 
   8   4   5     1858.72     1766.89     22.59 o 
   9   4   5     1738.60     1702.40     20.14 o 
  10   4   5      478.35      488.06     11.90 o 
  11   4   5       11.15       17.09      7.17 o 
  12   4   5      402.13      437.94     14.37 o 
  13   4   5      722.12      721.26     16.45 o 
  14   4   5      158.06      172.87     11.23 o 
  15   4   5      338.97      313.27     15.33 o 
  16   4   5      260.81      277.58     18.90 o 
  17   4   5      236.30      242.23     16.52 o 
  18   4   5      136.99      132.80     15.26 o 
  19   4   5       65.85       53.28     15.14 o 
  20   4   5        1.20       -7.24     15.92 o 
  21   4   5       30.03       36.11     17.59 o 
  22   4   5      116.05      146.57     19.54 o 
  23   4   5       72.80       47.88     21.57 o 
  24   4   5        0.71        0.69     20.11 o 
  25   4   5       22.66      -21.85     41.00 o 
 -29   5   5      407.55      555.46     63.81 o 
 -28   5   5      676.31      646.91     39.83 o 
 -27   5   5      700.33      681.20     34.74 o 
 -26   5   5       20.14       45.64     16.40 o 
 -25   5   5      425.59      458.11     20.81 o 
 -24   5   5     1798.95     1834.00     29.66 o 
 -23   5   5     1617.06     1605.95     23.33 o 
 -22   5   5      247.75      250.42     11.63 o 
 -21   5   5      636.69      691.23     15.63 o 
 -20   5   5     2210.66     2186.15     29.36 o 
 -19   5   5     3337.55     3266.48     35.97 o 
 -18   5   5     1962.58     1969.98     23.89 o 
 -17   5   5      229.51      232.57      8.79 o 
 -16   5   5     3088.04     3064.20     28.57 o 
 -15   5   5     9214.99     9016.40     70.20 o 
 -14   5   5     3997.68     4039.91     37.70 o 
 -13   5   5       85.66      127.46      6.30 o 
 -12   5   5     4136.00     4119.86     35.04 o 
 -11   5   5     8254.86     8229.75     60.91 o 
 -10   5   5    11753.52    11726.30     83.61 o 
  -9   5   5      723.67      759.19      9.88 o 
  -8   5   5     1623.86     1615.19     15.05 o 
  -7   5   5    11771.37    11863.39     85.73 o 
  -6   5   5    10006.82    10055.59     79.78 o 
  -5   5   5     4286.45     4356.09     34.95 o 
  -4   5   5       80.22      105.15      4.95 o 
  -3   5   5     8670.09     8723.30     63.89 o 
  -2   5   5    12384.27    12327.09     87.37 o 
  -1   5   5     7918.94     7650.50     56.50 o 
   0   5   5        3.93       12.03      4.13 o 
   1   5   5     3433.51     3330.65     25.96 o 
   2   5   5     9104.84     9114.50     63.36 o 
   3   5   5     5079.61     5004.43     37.11 o 
   4   5   5     2770.01     2727.48     23.27 o 
   5   5   5     2586.77     2561.18     22.70 o 
   6   5   5     5226.13     5241.95     39.25 o 
   7   5   5     5296.44     5078.53     40.78 o 
   8   5   5      835.59      804.05     13.72 o 
   9   5   5      115.00      136.03      7.86 o 
  10   5   5     2185.04     2100.90     24.92 o 
  11   5   5     2620.78     2520.16     28.94 o 
  12   5   5     1999.08     1908.66     26.72 o 
  13   5   5       16.92       19.71      8.72 o 
  14   5   5      927.97      932.28     19.85 o 
  15   5   5     1320.36     1280.14     24.22 o 
  16   5   5     1000.67      902.16     21.71 o 
  17   5   5       80.17       59.82     13.47 o 
  18   5   5       32.72       35.30     16.01 o 
  19   5   5      713.28      733.18     22.97 o 
  20   5   5      424.63      415.67     20.88 o 
  21   5   5       93.72       69.84     18.39 o 
  22   5   5       12.42       11.27     19.26 o 
  23   5   5      101.45       78.15     21.78 o 
  24   5   5      166.76      164.07     32.75 o 
  25   5   5       39.90       22.87     28.63 o 
 -28   6   5        0.99       19.77     48.03 o 
 -27   6   5      191.12      192.76     22.82 o 
 -26   6   5      660.23      634.71     33.92 o 
 -25   6   5      311.98      307.92     19.06 o 
 -24   6   5        8.34       13.08     12.72 o 
 -23   6   5      268.92      255.19     14.63 o 
 -22   6   5     1107.75     1033.48     22.37 o 
 -21   6   5     1128.15     1061.50     23.31 o 
 -20   6   5      126.43      136.67     11.34 o 
 -19   6   5      265.48      278.32     10.72 o 
 -18   6   5     2218.35     2098.57     24.56 o 
 -17   6   5     1910.69     1816.48     21.74 o 
 -16   6   5     1354.13     1277.93     18.84 o 
 -15   6   5       27.45       25.62      6.76 o 
 -14   6   5     1908.59     1827.33     20.41 o 
 -13   6   5     4535.82     4348.38     40.26 o 
 -12   6   5     3576.03     3506.22     37.14 o 
 -11   6   5       94.74      120.59      7.72 o 
 -10   6   5     1396.94     1309.52     16.27 o 
  -9   6   5     3851.71     3720.95     33.63 o 
  -8   6   5     4935.09     4761.76     43.68 o 
  -7   6   5     1526.26     1540.50     17.78 o 
  -6   6   5      860.81      818.20     17.01 o 
  -5   6   5     4038.60     3996.81     37.67 o 
  -4   6   5     6711.34     6481.38     59.94 o 
  -3   6   5     1470.32     1490.95     17.33 o 
  -2   6   5        4.24       16.54      5.03 o 
  -1   6   5     2796.20     2765.20     22.90 o 
   0   6   5     4888.99     4759.38     37.21 o 
   1   6   5     4730.09     4645.75     32.67 o 
   2   6   5      262.00      271.98      6.55 o 
   3   6   5     1439.40     1436.89     14.75 o 
   4   6   5     3651.21     3759.50     28.09 o 
   5   6   5     2752.08     2845.74     24.20 o 
   6   6   5      747.73      756.17     11.57 o 
   7   6   5      109.67      146.13      6.86 o 
   8   6   5     1759.16     1856.84     20.85 o 
   9   6   5     1739.80     1775.28     22.32 o 
  10   6   5      864.82      858.17     15.84 o 
  11   6   5       31.09       28.50      8.22 o 
  12   6   5      385.19      451.76     15.44 o 
  13   6   5      912.03      992.58     18.64 o 
  14   6   5      388.90      388.52     13.53 o 
  15   6   5      106.78       98.05     11.72 o 
  16   6   5      167.29      208.27     13.41 o 
  17   6   5      435.00      489.59     18.25 o 
  18   6   5      221.66      261.55     17.07 o 
  19   6   5       30.62       12.31     15.10 o 
  20   6   5       11.63       -1.92     15.22 o 
  21   6   5      111.22      120.95     17.69 o 
  22   6   5       81.61      123.18     20.02 o 
  23   6   5       36.22       31.06     23.08 o 
  24   6   5        0.66        2.26     29.78 o 
 -28   7   5       13.35       69.82     42.24 o 
 -27   7   5        5.83       20.29     33.52 o 
 -26   7   5        0.89       -3.40     20.59 o 
 -25   7   5        3.59        9.98     16.36 o 
 -24   7   5       18.58       39.41     16.37 o 
 -23   7   5       17.81       40.70     14.38 o 
 -22   7   5       26.97       11.82     14.90 o 
 -21   7   5        0.76       -5.55     13.50 o 
 -20   7   5       32.24       42.04     14.54 o 
 -19   7   5       14.84       29.49     10.41 o 
 -18   7   5       15.35       24.27      9.37 o 
 -17   7   5       36.29       23.12      8.56 o 
 -16   7   5        3.18       18.08      8.18 o 
 -15   7   5        7.63       21.68      7.80 o 
 -14   7   5      225.80      266.68     11.13 o 
 -13   7   5       19.13       16.53      6.66 o 
 -12   7   5       85.98       81.24      9.66 o 
 -11   7   5      104.71      141.01      8.51 o 
 -10   7   5      108.80      139.26      8.11 o 
  -9   7   5       87.61      101.83      7.27 o 
  -8   7   5        0.37       -5.37      5.37 o 
  -7   7   5       94.87      139.52      9.77 o 
  -6   7   5      218.92      251.71     10.93 o 
  -5   7   5      270.21      280.85      8.36 o 
  -4   7   5       24.62       24.08      5.52 o 
  -3   7   5       21.36       31.02      5.71 o 
  -2   7   5       57.81       83.58      5.63 o 
  -1   7   5      144.17      168.50      5.97 o 
   0   7   5      360.22      342.29      7.65 o 
   1   7   5        7.70       17.91      4.17 o 
   2   7   5       38.29       79.22      6.06 o 
   3   7   5      110.37      157.86      5.99 o 
   4   7   5       40.20       46.05      5.13 o 
   5   7   5       19.19       26.99      5.57 o 
   6   7   5       14.52       64.55      6.35 o 
   7   7   5       21.28       80.90      6.77 o 
   8   7   5       33.63       41.64      7.06 o 
   9   7   5       48.38       39.89      7.83 o 
  10   7   5        0.53       16.26      7.94 o 
  11   7   5        4.37       45.82      9.32 o 
  12   7   5       28.53       48.21      9.61 o 
  13   7   5       36.11       36.93      9.96 o 
  14   7   5       22.58       25.86     10.07 o 
  15   7   5       11.68       30.38     10.60 o 
  16   7   5        7.95       38.67     11.85 o 
  17   7   5       27.70       35.42     12.39 o 
  18   7   5        0.34      -10.88     13.60 o 
  19   7   5        0.72       -0.76     13.97 o 
  20   7   5        0.29       12.07     15.62 o 
  21   7   5        0.53        7.67     18.19 o 
  22   7   5        3.54        7.30     19.78 o 
  23   7   5        0.33       13.98     24.52 o 
 -27   8   5       88.64       86.40     43.90 o 
 -26   8   5      412.12      438.15     42.96 o 
 -25   8   5      412.82      485.53     28.11 o 
 -24   8   5       82.48       31.93     21.02 o 
 -23   8   5      213.70      243.77     25.58 o 
 -22   8   5      738.91      823.34     42.87 o 
 -21   8   5      910.82      974.60     31.12 o 
 -20   8   5      376.30      410.91     16.46 o 
 -19   8   5       46.60       61.76     10.53 o 
 -18   8   5      841.88      854.54     18.88 o 
 -17   8   5     1793.71     1749.67     26.85 o 
 -16   8   5     1099.28     1098.01     22.32 o 
 -15   8   5        1.70        9.53      8.96 o 
 -14   8   5      906.40      906.22     17.64 o 
 -13   8   5     2090.74     2095.48     26.82 o 
 -12   8   5     2430.65     2435.50     29.17 o 
 -11   8   5      144.89      175.85      8.81 o 
 -10   8   5      530.85      533.51     13.32 o 
  -9   8   5     3198.46     3065.36     35.59 o 
  -8   8   5     3356.17     3246.44     36.54 o 
  -7   8   5     1074.42     1077.29     20.40 o 
  -6   8   5       93.71       82.48      8.43 o 
  -5   8   5     2652.23     2566.27     29.29 o 
  -4   8   5     4435.51     4284.52     39.89 o 
  -3   8   5     1693.00     1651.69     20.54 o 
  -2   8   5       25.91       28.13      5.55 o 
  -1   8   5     1965.82     1883.98     21.86 o 
   0   8   5     2851.80     2692.84     27.51 o 
   1   8   5     1978.64     1878.98     18.50 o 
   2   8   5      425.47      437.68      8.08 o 
   3   8   5      800.78      759.44     10.90 o 
   4   8   5     2233.10     2150.56     20.70 o 
   5   8   5     1969.70     1831.84     19.21 o 
   6   8   5      800.74      760.74     12.69 o 
   7   8   5      164.06      156.33      8.28 o 
   8   8   5     1193.42     1085.33     17.23 o 
   9   8   5     1448.17     1276.67     19.01 o 
  10   8   5      747.46      653.33     16.07 o 
  11   8   5        1.84        4.34      8.80 o 
  12   8   5      342.79      334.26     13.26 o 
  13   8   5      751.01      661.48     17.10 o 
  14   8   5      509.27      449.53     17.32 o 
  15   8   5       28.86        3.15     12.42 o 
  16   8   5       71.38       59.77     13.11 o 
  17   8   5      327.77      297.62     16.29 o 
  18   8   5      225.13      163.24     15.20 o 
  19   8   5       41.12        3.49     14.29 o 
  20   8   5        0.74        9.39     17.79 o 
  21   8   5      116.51       99.26     20.81 o 
  22   8   5      110.93       69.98     26.23 o 
 -26   9   5        0.65       32.35     50.66 o 
 -25   9   5      174.15      183.36     29.23 o 
 -24   9   5      480.69      454.75     28.56 o 
 -23   9   5      557.21      536.84     30.76 o 
 -22   9   5       50.69       52.12     19.32 o 
 -21   9   5      128.27      160.76     20.35 o 
 -20   9   5      837.07      823.26     25.14 o 
 -19   9   5     1185.55     1185.99     27.43 o 
 -18   9   5      323.09      340.14     19.19 o 
 -17   9   5        8.99       -8.76     12.08 o 
 -16   9   5     1014.13      994.80     22.13 o 
 -15   9   5     2063.45     1937.66     30.83 o 
 -14   9   5     1102.97     1062.96     20.09 o 
 -13   9   5        0.39        8.60      7.82 o 
 -12   9   5     1210.37     1184.51     19.65 o 
 -11   9   5     2424.13     2345.95     30.93 o 
 -10   9   5     1715.20     1607.81     26.20 o 
  -9   9   5      447.64      428.54     13.81 o 
  -8   9   5      689.31      706.48     18.00 o 
  -7   9   5     2550.30     2471.42     34.92 o 
  -6   9   5     3239.55     3104.18     42.81 o 
  -5   9   5     1403.58     1346.07     23.07 o 
  -4   9   5      215.05      212.28      9.11 o 
  -3   9   5     1927.23     1855.31     22.98 o 
  -2   9   5     3297.69     3251.61     31.68 o 
  -1   9   5     1867.22     1770.20     24.17 o 
   0   9   5        5.32        5.17      6.88 o 
   1   9   5     1051.78     1067.17     15.19 o 
   2   9   5     2096.67     2085.46     21.13 o 
   3   9   5     1958.76     1916.75     21.57 o 
   4   9   5      150.24      140.16      8.27 o 
   5   9   5      239.77      267.19      8.72 o 
   6   9   5     1740.62     1805.54     20.27 o 
   7   9   5     1426.33     1446.59     21.05 o 
   8   9   5      277.64      279.48     11.49 o 
   9   9   5       10.64       19.75      8.15 o 
  10   9   5      721.60      742.57     16.05 o 
  11   9   5      836.85      887.05     17.88 o 
  12   9   5      331.92      334.36     13.65 o 
  13   9   5        7.64       -9.69     10.39 o 
  14   9   5      302.70      322.73     15.58 o 
  15   9   5      348.41      390.94     19.32 o 
  16   9   5      146.67      150.79     13.34 o 
  17   9   5       55.82       52.01     12.66 o 
  18   9   5       66.83       89.74     16.15 o 
  19   9   5      145.89      200.73     17.72 o 
  20   9   5      112.78      104.29     22.91 o 
  21   9   5       29.09       55.28     25.29 o 
 -24  10   5        2.21       -3.59     25.56 o 
 -23  10   5       65.38       10.50     26.31 o 
 -22  10   5       82.62       41.82     24.48 o 
 -21  10   5       35.21       49.96     20.63 o 
 -20  10   5        0.75      -15.21     15.21 o 
 -19  10   5       31.69       13.52     16.13 o 
 -18  10   5       45.93       21.08     14.09 o 
 -17  10   5      145.25      100.95     14.65 o 
 -16  10   5       11.60       -1.69     12.27 o 
 -15  10   5       11.34       24.42     11.94 o 
 -14  10   5      141.90      136.56     12.72 o 
 -13  10   5      215.49      201.45     10.97 o 
 -12  10   5       99.96       80.23      8.83 o 
 -11  10   5       55.48       58.58      9.70 o 
 -10  10   5      174.26      157.70     10.14 o 
  -9  10   5      332.12      341.05     16.59 o 
  -8  10   5      153.03      185.28     12.87 o 
  -7  10   5        3.63        6.12     10.38 o 
  -6  10   5       70.71       65.84     11.04 o 
  -5  10   5      363.48      398.18     14.91 o 
  -4  10   5      246.30      276.58     13.59 o 
  -3  10   5       51.81       63.63      7.61 o 
  -2  10   5       49.62       49.09      7.50 o 
  -1  10   5      102.28      103.35      8.72 o 
   0  10   5      236.83      280.43     11.84 o 
   1  10   5      100.51      125.37      7.12 o 
   2  10   5        2.10        6.19      6.00 o 
   3  10   5      211.60      229.21      9.53 o 
   4  10   5      157.93      210.43      9.89 o 
   5  10   5       98.58      133.68      8.55 o 
   6  10   5        2.27       11.30      7.66 o 
   7  10   5       47.79       57.41      8.14 o 
   8  10   5      100.67      167.86     10.22 o 
   9  10   5       88.69      152.24      9.97 o 
  10  10   5       11.93       18.91      8.87 o 
  11  10   5       10.34       -4.90      9.18 o 
  12  10   5       29.51       69.59     11.14 o 
  13  10   5       17.95       50.21     11.70 o 
  14  10   5       46.41       59.31     12.21 o 
  15  10   5        0.16       -8.29     11.46 o 
  16  10   5       11.61        4.90     12.45 o 
  17  10   5       31.95       64.28     14.28 o 
  18  10   5        6.16       13.93     15.54 o 
  19  10   5        0.02       -0.34     18.46 o 
  20  10   5        1.70      -11.52     23.58 o 
 -22  11   5       17.55       13.39     27.18 o 
 -21  11   5        7.24      -14.15     18.75 o 
 -20  11   5      122.50      144.80     19.16 o 
 -19  11   5      226.88      227.35     27.19 o 
 -18  11   5      104.03      151.25     20.64 o 
 -17  11   5        5.03        9.69     17.78 o 
 -16  11   5      113.89      132.06     15.50 o 
 -15  11   5      452.64      518.77     22.76 o 
 -14  11   5      240.10      257.24     18.06 o 
 -13  11   5       82.40       65.45     14.53 o 
 -12  11   5      142.80      179.37     15.75 o 
 -11  11   5      431.35      475.25     18.53 o 
 -10  11   5      429.76      457.67     25.39 o 
  -9  11   5      165.24      168.51     14.06 o 
  -8  11   5       23.17       26.21     12.06 o 
  -7  11   5      371.14      420.02     16.66 o 
  -6  11   5      469.74      496.60     17.77 o 
  -5  11   5      347.62      376.79     15.61 o 
  -4  11   5        0.28       -8.25      8.25 o 
  -3  11   5      264.92      279.97     11.09 o 
  -2  11   5      415.62      420.14     14.89 o 
  -1  11   5      605.14      589.28     14.98 o 
   0  11   5       46.28       43.26      7.28 o 
   1  11   5       76.11       93.81      6.96 o 
   2  11   5      531.64      529.52     13.41 o 
   3  11   5      384.28      339.30     11.23 o 
   4  11   5      100.00       83.62      8.85 o 
   5  11   5        4.90        4.95      7.51 o 
   6  11   5      125.47      129.97      9.54 o 
   7  11   5      299.70      288.73     11.96 o 
   8  11   5      129.90      121.90     10.41 o 
   9  11   5       16.12       13.74      8.77 o 
  10  11   5       96.56      131.06     10.63 o 
  11  11   5      116.87      114.31     10.88 o 
  12  11   5       64.15       49.56     11.21 o 
  13  11   5       30.42       29.75     11.27 o 
  14  11   5        9.81        5.62     12.72 o 
  15  11   5       52.34       32.52     13.50 o 
  16  11   5       53.93       40.87     13.85 o 
  17  11   5       17.30       20.40     18.35 o 
  18  11   5        2.11      -13.30     19.49 o 
 -20  12   5       75.43       99.96     20.69 o 
 -19  12   5       35.39       20.94     35.99 o 
 -18  12   5      276.92      291.98     25.81 o 
 -17  12   5      465.01      437.20     27.75 o 
 -16  12   5      250.38      281.20     23.56 o 
 -15  12   5        2.97       26.21     17.66 o 
 -14  12   5      260.02      292.69     20.18 o 
 -13  12   5      611.39      663.82     28.24 o 
 -12  12   5      646.66      694.30     22.95 o 
 -11  12   5       55.26       70.17     15.06 o 
 -10  12   5      204.44      209.15     20.66 o 
  -9  12   5      802.25      848.26     36.39 o 
  -8  12   5      829.42      873.33     22.74 o 
  -7  12   5      107.24      107.25     13.79 o 
  -6  12   5       71.30       70.08     12.96 o 
  -5  12   5      612.50      653.77     20.13 o 
  -4  12   5      885.31      846.32     20.83 o 
  -3  12   5      396.59      413.22     16.08 o 
  -2  12   5        1.49        5.08     10.35 o 
  -1  12   5      505.93      447.55     13.79 o 
   0  12   5      861.07      823.33     16.04 o 
   1  12   5      478.60      458.99     12.39 o 
   2  12   5       56.00       61.44      9.27 o 
   3  12   5      198.56      193.41     10.96 o 
   4  12   5      646.64      625.08     15.13 o 
   5  12   5      496.59      489.90     14.56 o 
   6  12   5      123.67      126.54     10.44 o 
   7  12   5       77.63       63.17     10.40 o 
   8  12   5      298.96      296.52     12.66 o 
   9  12   5      311.21      292.43     13.67 o 
  10  12   5      150.90      145.26     12.27 o 
  11  12   5        0.12       10.70     11.27 o 
  12  12   5      130.93      137.72     13.92 o 
  13  12   5      218.16      210.89     15.17 o 
  14  12   5      125.18      112.87     14.10 o 
  15  12   5        4.10       -1.11     17.48 o 
  16  12   5       27.40       -6.58     17.83 o 
 -18  13   5       12.34       27.40     33.34 o 
 -17  13   5       21.87      -20.40     29.36 o 
 -16  13   5      104.67      104.51     19.76 o 
 -15  13   5      171.70      140.09     23.66 o 
 -14  13   5       97.30       90.91     20.57 o 
 -13  13   5        5.02        7.94     17.52 o 
 -12  13   5      106.65      111.04     17.75 o 
 -11  13   5      215.14      218.50     21.41 o 
 -10  13   5      122.73       83.84     15.81 o 
  -9  13   5       21.56       28.05     14.64 o 
  -8  13   5       62.53       77.85     15.12 o 
  -7  13   5      193.71      189.07     21.54 o 
  -6  13   5      308.10      331.39     18.69 o 
  -5  13   5       24.98       22.96     13.96 o 
  -4  13   5       29.18       20.40     10.65 o 
  -3  13   5      201.06      217.51     13.98 o 
  -2  13   5      211.19      239.15     14.35 o 
  -1  13   5      104.74      114.47      9.64 o 
   0  13   5        0.26        3.06      8.34 o 
   1  13   5      132.59      152.96     12.96 o 
   2  13   5      178.55      211.48     13.61 o 
   3  13   5      119.51      148.76     12.54 o 
   4  13   5        3.35        9.52     10.20 o 
   5  13   5       29.61       42.60     11.24 o 
   6  13   5      109.67      143.36     12.59 o 
   7  13   5       88.48       93.69     13.06 o 
   8  13   5       33.87       38.04     12.49 o 
   9  13   5       18.79        8.97     13.22 o 
  10  13   5       53.96       52.18     12.43 o 
  11  13   5       69.97       67.75     13.53 o 
  12  13   5       14.92       39.09     17.61 o 
  13  13   5        1.32        3.77     17.21 o 
 -15  14   5        6.36      -14.05     28.53 o 
 -14  14   5        0.03      -28.65     28.65 o 
 -13  14   5        4.73       30.94     25.63 o 
 -12  14   5       15.82       37.51     25.79 o 
 -11  14   5        4.73       12.71     17.14 o 
 -10  14   5        3.30       -2.27     16.65 o 
  -9  14   5        6.53       34.03     19.10 o 
  -8  14   5       19.72       41.41     19.49 o 
  -7  14   5       35.26        8.78     16.90 o 
  -6  14   5        0.25        7.79     16.39 o 
  -5  14   5        0.72       18.41     15.98 o 
  -4  14   5       19.37       27.21     14.71 o 
  -3  14   5        5.25       19.98     14.16 o 
  -2  14   5       31.53       34.32     14.00 o 
  -1  14   5        0.54       11.59     13.34 o 
   0  14   5        4.39        6.05     13.66 o 
   1  14   5       17.08       18.86     15.23 o 
   2  14   5        9.19       -3.70     15.10 o 
   3  14   5        0.12        6.21     14.76 o 
   4  14   5        1.60       -1.13     13.78 o 
   5  14   5        7.03       33.50     13.96 o 
   6  14   5        9.46        4.40     14.86 o 
   7  14   5        2.54       -4.58     16.23 o 
   8  14   5        2.42       25.63     16.08 o 
   9  14   5        2.50        5.36     16.08 o 
  10  14   5        9.76        5.43     16.38 o 
 -10  15   5      160.38      187.38     39.83 o 
  -9  15   5       16.05       48.65     54.46 o 
  -8  15   5       14.71       10.22     27.67 o 
  -7  15   5      126.46      163.97     30.57 o 
  -6  15   5      153.47      186.91     31.53 o 
  -5  15   5       85.35      172.55     29.34 o 
  -4  15   5        0.04       25.63     31.20 o 
  -3  15   5       92.09       89.25     27.77 o 
  -2  15   5      165.03      210.88     27.97 o 
  -1  15   5       97.65       74.97     25.39 o 
   0  15   5        6.08       15.26     23.87 o 
   1  15   5       31.81       20.41     23.66 o 
   2  15   5      121.26      131.61     25.03 o 
   3  15   5       88.52       97.91     17.51 o 
   4  15   5       34.38       49.68     16.91 o 
   5  15   5       12.92       12.82     17.02 o 
 -31   0   6      398.14      371.12     67.83 o 
 -30   0   6       36.35       57.76     55.91 o 
 -29   0   6      362.75      344.78     45.43 o 
 -28   0   6     1330.98     1298.78     66.95 o 
 -27   0   6     1464.09     1414.96     55.14 o 
 -26   0   6      140.34       79.61     27.17 o 
 -25   0   6      118.25      153.45     28.36 o 
 -24   0   6     2008.55     1915.66     59.45 o 
 -23   0   6     2834.24     2748.44     58.51 o 
 -22   0   6     2140.14     2162.77     49.44 o 
 -21   0   6        3.09       17.76     16.11 o 
 -20   0   6     3760.00     3670.50     68.38 o 
 -19   0   6     7570.80     7426.42    118.59 o 
 -18   0   6     4527.42     4495.96    112.35 o 
 -17   0   6      285.01      374.08     47.06 o 
 -16   0   6     3295.42     3260.58     66.92 o 
 -15   0   6    11530.30    11148.16    194.62 o 
 -14   0   6    10699.45    10342.55    158.34 o 
 -13   0   6     3684.08     3576.83     59.58 o 
 -12   0   6     1390.56     1368.74     28.26 o 
 -11   0   6     9972.19     9969.03    139.99 o 
 -10   0   6    19606.74    19804.82    245.55 o 
  -9   0   6     7674.54     7663.83     91.52 o 
  -8   0   6      233.00      207.74      9.65 o 
  -7   0   6    14507.65    15069.25    175.47 o 
  -6   0   6    21547.15    21725.50    249.72 o 
  -5   0   6    15385.64    15577.78    181.31 o 
  -4   0   6      280.37      321.94     14.28 o 
  -3   0   6     4749.21     4878.63     60.01 o 
  -2   0   6    27656.27    27134.90    294.55 o 
  -1   0   6    16996.44    16774.65    307.40 o 
   0   0   6     5234.58     4935.01     84.36 o 
   1   0   6     1184.36     1184.32     45.38 o 
   2   0   6    12804.32    12487.38    195.61 o 
   3   0   6    13626.89    13098.69    204.67 o 
   4   0   6     6215.76     6032.37    102.80 o 
   5   0   6       58.84       72.11      9.97 o 
   6   0   6     2544.32     2728.66     39.13 o 
   7   0   6     8684.72     8597.13     95.74 o 
   8   0   6     3714.12     3490.54     44.89 o 
   9   0   6      498.84      473.19     14.51 o 
  10   0   6     1013.03     1054.14     22.36 o 
  11   0   6     3367.54     3215.21     46.05 o 
  12   0   6     2792.25     2586.73     40.35 o 
  13   0   6       59.43       51.26     13.17 o 
  14   0   6       53.89       65.58     14.45 o 
  15   0   6     1229.38     1284.79     32.30 o 
  16   0   6      997.09      969.92     39.59 o 
  17   0   6      323.39      319.07     20.71 o 
  18   0   6        4.61       32.96     16.58 o 
  19   0   6      323.83      393.19     26.32 o 
  20   0   6      534.90      636.11     37.84 o 
  21   0   6      175.82      135.09     28.06 o 
  22   0   6       20.49        0.90     35.55 o 
  23   0   6       40.09       82.01     60.00 o 
 -31   1   6      117.67      159.62     41.37 o 
 -30   1   6      333.70      332.76     60.45 o 
 -29   1   6      319.71      319.83     31.26 o 
 -28   1   6       58.50       51.81     25.44 o 
 -27   1   6       68.72       65.72     19.49 o 
 -26   1   6      624.83      658.51     28.23 o 
 -25   1   6      670.06      694.07     24.66 o 
 -24   1   6      404.71      436.89     20.11 o 
 -23   1   6       70.15       94.38     14.73 o 
 -22   1   6      615.69      616.94     21.34 o 
 -21   1   6     1314.05     1306.73     28.50 o 
 -20   1   6     1050.75     1023.80     24.72 o 
 -19   1   6       13.65        3.51      9.72 o 
 -18   1   6     1315.91     1229.67     25.56 o 
 -17   1   6     3295.59     3216.55     41.60 o 
 -16   1   6     2222.80     2133.29     32.17 o 
 -15   1   6      226.93      229.46      9.96 o 
 -14   1   6      815.70      807.34     16.54 o 
 -13   1   6     2963.83     2899.94     30.46 o 
 -12   1   6     6050.68     6063.50     59.09 o 
 -11   1   6     1785.69     1829.34     21.43 o 
 -10   1   6       69.19       67.08      5.14 o 
  -9   1   6     5492.68     5427.56     50.67 o 
  -8   1   6     5300.14     5269.18     51.31 o 
  -7   1   6     2056.77     2146.35     25.13 o 
  -6   1   6        6.30        8.87      4.54 o 
  -5   1   6     2289.53     2199.73     23.13 o 
  -4   1   6     6498.94     6417.39     60.69 o 
  -3   1   6     3944.50     3853.71     38.24 o 
  -2   1   6      463.08      511.55     10.80 o 
  -1   1   6     1054.23      986.29     23.56 o 
   0   1   6     7722.71     7566.75     77.81 o 
   1   1   6     3791.79     3729.78     53.28 o 
   2   1   6     1765.96     1781.29     32.35 o 
   3   1   6      472.19      477.77     15.18 o 
   4   1   6     2692.77     2670.09     29.49 o 
   5   1   6     3986.69     4058.75     40.23 o 
   6   1   6      832.21      927.78     14.36 o 
   7   1   6       62.49       48.15      6.13 o 
   8   1   6     1484.72     1516.81     21.20 o 
   9   1   6     1599.06     1688.04     20.97 o 
  10   1   6     1204.97     1263.39     17.88 o 
  11   1   6       69.45       80.43      7.93 o 
  12   1   6      205.68      223.80     11.28 o 
  13   1   6      730.19      745.13     17.11 o 
  14   1   6      992.51     1060.79     19.90 o 
  15   1   6      113.15      122.34     11.02 o 
  16   1   6       20.27       34.79     10.51 o 
  17   1   6      321.66      375.89     15.40 o 
  18   1   6      258.82      287.17     20.46 o 
  19   1   6      164.97      137.98     19.93 o 
  20   1   6        5.82        3.66     17.95 o 
  21   1   6       10.82       11.16     21.60 o 
  22   1   6      227.38      327.97     29.44 o 
  23   1   6       31.80      -12.68     30.31 o 
  24   1   6        3.45       28.25     31.26 o 
 -30   2   6        0.40       14.85     36.78 o 
 -29   2   6        1.99       14.11     21.65 o 
 -28   2   6       74.41       52.88     21.72 o 
 -27   2   6       26.90       15.36     18.49 o 
 -26   2   6       68.32       62.59     16.75 o 
 -25   2   6        9.43      -10.50     14.84 o 
 -24   2   6      234.18      225.29     17.48 o 
 -23   2   6      196.04      209.94     16.62 o 
 -22   2   6      176.77      214.88     17.02 o 
 -21   2   6        4.04       -5.36     12.38 o 
 -20   2   6      107.64      152.09     14.69 o 
 -19   2   6      332.45      375.38     15.64 o 
 -18   2   6      605.33      639.25     17.53 o 
 -17   2   6      232.35      229.58     11.08 o 
 -16   2   6      200.23      212.54     10.23 o 
 -15   2   6      144.20      163.21      9.34 o 
 -14   2   6      906.03      916.36     13.19 o 
 -13   2   6       13.90       19.30      4.80 o 
 -12   2   6        1.94        6.65      4.39 o 
 -11   2   6      531.41      598.54      9.91 o 
 -10   2   6     1054.35     1141.68     14.10 o 
  -9   2   6      329.06      382.07      9.79 o 
  -8   2   6        9.37       16.91      4.85 o 
  -7   2   6      457.16      487.87     10.46 o 
  -6   2   6     2944.14     3135.82     33.28 o 
  -5   2   6     1067.08     1100.98     15.27 o 
  -4   2   6      262.45      262.39      7.20 o 
  -3   2   6      339.08      301.65      7.77 o 
  -2   2   6     3694.98     3716.73     34.85 o 
  -1   2   6      608.89      633.67     12.28 o 
   0   2   6      620.28      665.06     11.91 o 
   1   2   6       79.21       73.45      6.40 o 
   2   2   6      701.62      765.28     12.74 o 
   3   2   6      709.51      789.90     15.55 o 
   4   2   6      629.57      667.36     12.39 o 
   5   2   6      125.42      122.16      7.69 o 
   6   2   6      454.69      483.12     11.28 o 
   7   2   6      222.20      304.55      9.06 o 
   8   2   6      666.28      708.02     12.51 o 
   9   2   6        0.84       14.23      6.77 o 
  10   2   6       57.64       77.77      8.69 o 
  11   2   6       95.97      188.54     11.66 o 
  12   2   6      255.78      347.39     13.70 o 
  13   2   6        2.25       26.52     10.86 o 
  14   2   6       12.66        8.46     11.72 o 
  15   2   6       49.68       75.75     13.79 o 
  16   2   6      128.30      203.88     16.76 o 
  17   2   6        4.17       23.02     14.73 o 
  18   2   6        0.02       -0.08     15.35 o 
  19   2   6        1.30        6.50     15.51 o 
  20   2   6       85.14      100.44     20.61 o 
  21   2   6       14.97       29.51     20.04 o 
  22   2   6        7.65      -16.11     19.84 o 
  23   2   6        3.96      -19.56     22.82 o 
  24   2   6       15.06       31.65     32.83 o 
  25   2   6        3.39       81.00     40.85 o 
 -30   3   6      497.33      510.50     55.90 o 
 -29   3   6      538.27      611.88     31.38 o 
 -28   3   6      148.75      125.36     20.23 o 
 -27   3   6      254.28      266.12     18.87 o 
 -26   3   6      951.03      980.02     28.92 o 
 -25   3   6     1828.01     1838.92     40.67 o 
 -24   3   6      444.49      447.82     22.07 o 
 -23   3   6       56.32       52.60     15.81 o 
 -22   3   6     1712.91     1671.53     35.99 o 
 -21   3   6     3520.62     3396.87     50.46 o 
 -20   3   6     1872.33     1821.90     30.96 o 
 -19   3   6      116.29      149.08     11.28 o 
 -18   3   6     1605.74     1573.12     22.44 o 
 -17   3   6     4940.04     4909.80     48.21 o 
 -16   3   6     4773.00     4784.81     43.67 o 
 -15   3   6      754.32      784.26     12.57 o 
 -14   3   6      557.72      558.33     10.35 o 
 -13   3   6    10411.35    10398.61     79.39 o 
 -12   3   6     5920.60     5951.47     47.53 o 
 -11   3   6     4004.87     4054.86     33.86 o 
 -10   3   6     1179.84     1123.89     13.27 o 
  -9   3   6     7441.55     7376.18     59.65 o 
  -8   3   6    12488.55    12511.88    101.42 o 
  -7   3   6     5713.59     5612.49     46.56 o 
  -6   3   6      310.58      324.17      9.20 o 
  -5   3   6     5818.69     5863.40     52.80 o 
  -4   3   6    10950.03    10685.26     95.35 o 
  -3   3   6     9049.84     8813.13     74.24 o 
  -2   3   6     1648.44     1572.70     16.64 o 
  -1   3   6     1762.13     1799.30     19.14 o 
   0   3   6     5763.02     5757.82     48.14 o 
   1   3   6    13356.66    13360.81    100.74 o 
   2   3   6      872.13      902.86     12.52 o 
   3   3   6       10.21       13.42      4.94 o 
   4   3   6     6814.69     6709.81     52.63 o 
   5   3   6     5465.19     5288.36     44.55 o 
   6   3   6     2596.63     2506.25     25.12 o 
   7   3   6       29.04       34.14      6.35 o 
   8   3   6      733.45      740.36     13.66 o 
   9   3   6     5233.83     4988.27     51.91 o 
  10   3   6     1312.58     1215.80     21.11 o 
  11   3   6      401.34      375.13     19.28 o 
  12   3   6      240.25      259.24     11.97 o 
  13   3   6     1682.25     1628.61     28.66 o 
  14   3   6     1093.60      973.00     26.39 o 
  15   3   6      502.01      432.25     20.12 o 
  16   3   6       48.94       93.81     15.71 o 
  17   3   6      418.78      435.71     21.44 o 
  18   3   6      747.45      737.30     26.60 o 
  19   3   6      132.83      126.01     18.37 o 
  20   3   6        6.19      -10.70     16.82 o 
  21   3   6      157.36      162.96     23.22 o 
  22   3   6       96.03       75.11     21.79 o 
  23   3   6      203.23      177.06     28.20 o 
  24   3   6        0.82        6.87     39.85 o 
  25   3   6        2.11       13.28     40.62 o 
 -30   4   6       11.11      -11.89     48.34 o 
 -29   4   6      188.44      236.70     29.85 o 
 -28   4   6      672.66      738.74     31.07 o 
 -27   4   6      612.18      583.16     36.86 o 
 -26   4   6      144.17      115.67     16.89 o 
 -25   4   6      223.06      242.53     18.10 o 
 -24   4   6     1212.95     1205.04     32.36 o 
 -23   4   6     1870.99     1826.55     35.61 o 
 -22   4   6      959.11      931.09     22.00 o 
 -21   4   6       57.49       67.65      9.66 o 
 -20   4   6     1867.25     1827.20     25.06 o 
 -19   4   6     3802.93     3674.80     39.57 o 
 -18   4   6     2434.75     2403.26     27.37 o 
 -17   4   6      132.83      154.83      7.79 o 
 -16   4   6     1801.59     1722.73     19.93 o 
 -15   4   6     5400.94     5313.20     42.96 o 
 -14   4   6     5208.03     5178.50     40.35 o 
 -13   4   6      792.16      823.81     10.89 o 
 -12   4   6      724.00      725.36     12.84 o 
 -11   4   6     6866.52     6711.53     53.98 o 
 -10   4   6     8825.13     8704.24     65.89 o 
  -9   4   6     4402.49     4305.73     34.72 o 
  -8   4   6       30.51       42.39      4.24 o 
  -7   4   6     6317.47     6202.65     47.02 o 
  -6   4   6    10435.45    10506.34     76.71 o 
  -5   4   6     5682.25     5774.18     41.65 o 
  -4   4   6      679.48      645.39      9.05 o 
  -3   4   6     1778.70     1806.34     16.99 o 
  -2   4   6     8322.75     8492.28     62.32 o 
  -1   4   6     6294.95     6304.76     47.83 o 
   0   4   6     1438.52     1378.26     15.50 o 
   1   4   6      728.67      733.06     10.31 o 
   2   4   6     4573.31     4525.09     39.06 o 
   3   4   6     5523.95     5506.49     41.82 o 
   4   4   6     1810.48     1779.83     16.98 o 
   5   4   6        6.82        2.95      4.94 o 
   6   4   6     2869.91     2830.76     25.33 o 
   7   4   6     4080.96     4100.61     35.25 o 
   8   4   6     2002.98     1898.53     23.88 o 
   9   4   6      114.26       97.05      7.95 o 
  10   4   6      469.14      545.11     13.10 o 
  11   4   6     1962.90     1913.03     30.28 o 
  12   4   6     1424.19     1417.37     23.89 o 
  13   4   6      273.83      267.42     13.20 o 
  14   4   6       74.46       80.30     12.82 o 
  15   4   6      511.02      579.01     21.12 o 
  16   4   6      606.41      634.16     21.76 o 
  17   4   6      188.22      151.04     17.86 o 
  18   4   6        0.17       -7.76     15.40 o 
  19   4   6      100.80      119.50     18.93 o 
  20   4   6      287.00      333.19     22.39 o 
  21   4   6       84.54       72.49     19.22 o 
  22   4   6        1.23      -14.10     19.95 o 
  23   4   6       18.12       21.53     21.06 o 
  24   4   6       71.61      130.67     44.10 o 
 -29   5   6        3.83      -23.55     43.17 o 
 -28   5   6        1.23       -4.78     24.93 o 
 -27   5   6        6.20        1.57     22.71 o 
 -26   5   6       39.60       25.91     17.56 o 
 -25   5   6       10.47      -12.41     12.41 o 
 -24   5   6        0.09       -3.01     12.34 o 
 -23   5   6        9.77       -4.26     10.08 o 
 -22   5   6       37.40       31.68      9.87 o 
 -21   5   6       53.33       38.98      9.46 o 
 -20   5   6       83.09       71.60      9.41 o 
 -19   5   6       14.72        5.64      8.32 o 
 -18   5   6      232.86      218.96      9.25 o 
 -17   5   6       62.07       46.92      6.75 o 
 -16   5   6       53.04       57.72      6.12 o 
 -15   5   6       31.78       39.41      5.58 o 
 -14   5   6       37.07       17.67      6.63 o 
 -13   5   6       21.91       21.71      4.71 o 
 -12   5   6       94.96      107.08      5.43 o 
 -11   5   6       11.70        8.34      4.68 o 
 -10   5   6      189.56      179.30      4.82 o 
  -9   5   6      166.98      172.30      6.00 o 
  -8   5   6      182.27      197.09      5.78 o 
  -7   5   6       33.40       61.96      6.00 o 
  -6   5   6       20.59        8.91      4.14 o 
  -5   5   6      184.27      206.13      6.09 o 
  -4   5   6      744.82      759.12     15.76 o 
  -3   5   6        5.15       39.20      5.35 o 
  -2   5   6        0.17        1.79      2.90 o 
  -1   5   6      321.74      338.68      6.31 o 
   0   5   6      192.99      271.79      6.11 o 
   1   5   6      114.14      224.00      5.94 o 
   2   5   6        0.50       33.44      4.76 o 
   3   5   6       89.67       91.27      6.31 o 
   4   5   6      473.48      566.77     10.23 o 
   5   5   6       10.98      122.33      7.22 o 
   6   5   6       78.54      170.77      7.09 o 
   7   5   6       13.41       10.12      6.25 o 
   8   5   6      114.32      162.58      8.28 o 
   9   5   6      185.74      306.34     11.69 o 
  10   5   6       76.58      147.09      8.96 o 
  11   5   6       34.97       53.11      8.65 o 
  12   5   6       52.62       61.92      9.78 o 
  13   5   6       58.60      136.51     11.90 o 
  14   5   6       22.05       67.36     11.77 o 
  15   5   6        0.09       29.50     12.63 o 
  16   5   6       13.49       15.70     12.95 o 
  17   5   6       19.68       48.46     14.16 o 
  18   5   6       33.52       74.54     16.11 o 
  19   5   6        2.54      -14.00     16.41 o 
  20   5   6        9.93       12.43     17.75 o 
  21   5   6       15.51       10.70     20.67 o 
  22   5   6       11.74      -20.15     20.15 o 
  23   5   6        4.73       20.82     29.04 o 
  24   5   6        0.03       -6.71     27.54 o 
 -28   6   6      204.80      220.67     52.13 o 
 -27   6   6      344.54      342.95     39.61 o 
 -26   6   6      180.93      187.96     25.03 o 
 -25   6   6        2.89       -8.25     17.33 o 
 -24   6   6      566.35      627.42     29.43 o 
 -23   6   6      583.87      675.43     18.99 o 
 -22   6   6      462.35      505.56     17.29 o 
 -21   6   6        0.06        8.02      9.63 o 
 -20   6   6      369.76      375.01     12.80 o 
 -19   6   6     1483.54     1535.49     22.68 o 
 -18   6   6      989.79     1044.69     19.85 o 
 -17   6   6      150.54      169.43      8.26 o 
 -16   6   6      711.78      734.17     12.69 o 
 -15   6   6     1783.23     1826.91     21.78 o 
 -14   6   6     2225.96     2237.89     25.55 o 
 -13   6   6      779.01      786.43     14.20 o 
 -12   6   6      102.98      113.58      6.79 o 
 -11   6   6     1925.04     1962.44     22.54 o 
 -10   6   6     3593.36     3582.76     34.83 o 
  -9   6   6     1085.26     1070.07     14.97 o 
  -8   6   6      209.02      222.27      7.14 o 
  -7   6   6     1330.61     1332.18     16.47 o 
  -6   6   6     2962.23     2956.00     28.60 o 
  -5   6   6     3645.81     3582.98     33.20 o 
  -4   6   6       61.17       63.11      6.10 o 
  -3   6   6      507.26      492.02      9.52 o 
  -2   6   6     4134.02     3940.25     33.18 o 
  -1   6   6     1369.88     1340.11     13.89 o 
   0   6   6      807.73      744.36      9.49 o 
   1   6   6      118.21      108.78      5.09 o 
   2   6   6     1528.40     1430.43     14.28 o 
   3   6   6     2563.16     2390.35     29.46 o 
   4   6   6      898.95      794.14     11.88 o 
   5   6   6        3.10       -3.22      5.76 o 
   6   6   6      576.07      549.80     10.71 o 
   7   6   6     1954.52     1800.86     20.63 o 
   8   6   6      924.59      803.12     14.78 o 
   9   6   6      171.85      150.48      9.37 o 
  10   6   6      416.71      416.08     17.34 o 
  11   6   6      576.42      537.83     14.08 o 
  12   6   6      875.37      803.80     16.68 o 
  13   6   6       48.48       26.46      9.98 o 
  14   6   6        3.11        3.58     10.18 o 
  15   6   6      323.68      285.24     14.55 o 
  16   6   6      285.31      244.99     16.52 o 
  17   6   6      129.80       80.46     15.78 o 
  18   6   6        0.09      -14.67     14.67 o 
  19   6   6       16.78        3.28     15.54 o 
  20   6   6      130.52      129.82     21.17 o 
  21   6   6       80.61       57.01     21.67 o 
  22   6   6        7.43       36.47     26.22 o 
  23   6   6        6.37        7.88     30.07 o 
 -28   7   6       46.02        4.09     45.95 o 
 -27   7   6      108.62      132.86     35.76 o 
 -26   7   6      586.78      580.54     34.94 o 
 -25   7   6      760.12      815.98     52.47 o 
 -24   7   6      296.78      287.19     20.15 o 
 -23   7   6       16.50      -11.38     14.86 o 
 -22   7   6     1054.87     1089.74     39.38 o 
 -21   7   6     1504.41     1518.52     32.74 o 
 -20   7   6      905.89      941.01     23.13 o 
 -19   7   6        3.59        0.38      9.81 o 
 -18   7   6      906.82      870.14     17.91 o 
 -17   7   6     2601.91     2592.81     31.78 o 
 -16   7   6     2835.08     2715.36     34.59 o 
 -15   7   6      531.66      568.81     15.37 o 
 -14   7   6      939.92      891.40     16.20 o 
 -13   7   6     4198.86     4068.87     44.06 o 
 -12   7   6     3983.36     3952.69     62.95 o 
 -11   7   6     1278.63     1226.38     24.52 o 
 -10   7   6      102.12       91.01      7.86 o 
  -9   7   6     2724.97     2675.99     29.69 o 
  -8   7   6     5997.30     5794.23     53.24 o 
  -7   7   6     2683.92     2599.00     26.77 o 
  -6   7   6       85.86       89.89      7.98 o 
  -5   7   6     2508.38     2404.74     25.99 o 
  -4   7   6     5714.15     5564.96     52.54 o 
  -3   7   6     3880.09     3706.66     36.73 o 
  -2   7   6      599.67      575.47     11.83 o 
  -1   7   6      914.08      883.12     12.19 o 
   0   7   6     5098.40     4959.08     34.46 o 
   1   7   6     3782.82     3706.29     27.38 o 
   2   7   6     1193.33     1175.39     15.55 o 
   3   7   6       76.21       97.84      5.79 o 
   4   7   6     2255.16     2243.50     22.67 o 
   5   7   6     3074.49     3040.59     27.37 o 
   6   7   6     1486.43     1445.79     17.94 o 
   7   7   6        0.79        3.35      6.89 o 
   8   7   6      700.20      682.79     13.94 o 
   9   7   6     1718.33     1687.29     22.23 o 
  10   7   6     1010.43      930.56     17.99 o 
  11   7   6       90.09       82.34     10.12 o 
  12   7   6      157.71      180.33     11.41 o 
  13   7   6      776.98      803.83     18.33 o 
  14   7   6      701.16      683.68     17.76 o 
  15   7   6       63.94       63.75     11.89 o 
  16   7   6        2.98       11.08     12.53 o 
  17   7   6      252.01      246.34     19.75 o 
  18   7   6      344.19      333.04     20.24 o 
  19   7   6       87.55       82.53     18.86 o 
  20   7   6        0.11       -4.54     18.04 o 
  21   7   6       58.51       56.10     24.27 o 
  22   7   6      108.52       95.67     37.42 o 
 -26   8   6       25.92       65.22     34.29 o 
 -25   8   6       54.88       27.19     16.06 o 
 -24   8   6      278.99      278.47     26.15 o 
 -23   8   6      240.14      216.65     21.21 o 
 -22   8   6       60.05       33.07     14.09 o 
 -21   8   6       54.99       45.42     12.45 o 
 -20   8   6      205.80      185.54     14.59 o 
 -19   8   6      499.21      476.12     15.81 o 
 -18   8   6      254.83      229.56     14.94 o 
 -17   8   6        1.58       11.92      9.89 o 
 -16   8   6      381.95      365.31     15.37 o 
 -15   8   6      834.77      745.35     18.21 o 
 -14   8   6      651.90      595.08     22.86 o 
 -13   8   6      142.24      132.80     11.75 o 
 -12   8   6      251.57      241.71     12.09 o 
 -11   8   6     1161.44     1113.60     23.45 o 
 -10   8   6     1183.82     1120.45     22.49 o 
  -9   8   6      224.58      222.13     10.39 o 
  -8   8   6       56.62       59.08      7.72 o 
  -7   8   6     1122.10     1038.20     16.98 o 
  -6   8   6      902.14      886.42     18.34 o 
  -5   8   6      868.75      831.12     14.41 o 
  -4   8   6        1.48        2.10      6.18 o 
  -3   8   6      511.18      508.03     11.83 o 
  -2   8   6     1489.71     1506.75     19.29 o 
  -1   8   6      761.95      793.10     15.37 o 
   0   8   6      156.33      152.08      5.32 o 
   1   8   6      161.80      163.52      6.08 o 
   2   8   6      856.89      876.37     11.31 o 
   3   8   6      932.94     1019.52     15.03 o 
   4   8   6      216.54      265.87      8.45 o 
   5   8   6       18.19       19.86      6.67 o 
   6   8   6      382.81      475.58     11.68 o 
   7   8   6      586.32      675.20     16.37 o 
   8   8   6       81.95      120.88      9.68 o 
   9   8   6       26.40       12.53      8.98 o 
  10   8   6      168.60      207.17     11.06 o 
  11   8   6      161.28      231.58     11.63 o 
  12   8   6      164.83      214.55     12.29 o 
  13   8   6       17.10        6.47     10.63 o 
  14   8   6        8.57       24.52     11.49 o 
  15   8   6      154.14      202.44     14.33 o 
  16   8   6       61.66       99.28     13.33 o 
  17   8   6       30.53       44.06     15.64 o 
  18   8   6       10.14        9.02     17.31 o 
  19   8   6       18.87       29.92     18.46 o 
  20   8   6       33.11       41.33     25.04 o 
  21   8   6       15.67       36.71     32.77 o 
 -25   9   6       46.76       17.90     24.99 o 
 -24   9   6       36.45       22.59     20.87 o 
 -23   9   6        0.88      -12.04     19.93 o 
 -22   9   6       48.93       44.72     20.45 o 
 -21   9   6      118.29      157.49     20.21 o 
 -20   9   6       96.33      107.32     13.56 o 
 -19   9   6       62.20       66.41     11.49 o 
 -18   9   6       62.79       64.32     13.08 o 
 -17   9   6      134.27      139.09     15.30 o 
 -16   9   6      346.83      371.76     16.85 o 
 -15   9   6       68.21       79.16     12.49 o 
 -14   9   6        0.25       -2.85      7.63 o 
 -13   9   6      196.08      214.17     14.24 o 
 -12   9   6      390.75      412.92     13.14 o 
 -11   9   6      258.16      275.11     12.25 o 
 -10   9   6        2.60       -6.77      8.07 o 
  -9   9   6      142.83      148.51     10.04 o 
  -8   9   6      539.83      607.49     20.04 o 
  -7   9   6      231.38      235.67     11.04 o 
  -6   9   6       64.95       62.21      8.85 o 
  -5   9   6        1.80        4.05      7.39 o 
  -4   9   6      490.99      510.45     12.46 o 
  -3   9   6      348.42      361.14     11.34 o 
  -2   9   6      328.55      324.91     10.75 o 
  -1   9   6        0.89        5.76      7.14 o 
   0   9   6      228.57      243.32      7.29 o 
   1   9   6      404.75      403.23      9.93 o 
   2   9   6      167.27      144.33      7.49 o 
   3   9   6       57.15       51.57      7.63 o 
   4   9   6      119.96      132.72      8.12 o 
   5   9   6      167.39      178.52      8.38 o 
   6   9   6      228.53      251.69     10.49 o 
   7   9   6       18.32       23.29      8.34 o 
   8   9   6        2.84       19.38      8.54 o 
   9   9   6       47.82       43.69      9.38 o 
  10   9   6      117.54       91.00     10.37 o 
  11   9   6       43.26       36.43     10.09 o 
  12   9   6        3.49       -3.41     10.34 o 
  13   9   6       17.99       30.24     11.41 o 
  14   9   6       64.01       36.38     11.90 o 
  15   9   6       21.05        9.72     11.97 o 
  16   9   6        0.37       -3.43     12.55 o 
  17   9   6        0.53        3.32     15.26 o 
  18   9   6       26.61       20.26     17.91 o 
  19   9   6        6.08       31.33     24.68 o 
  20   9   6        2.80       -5.16     24.09 o 
 -24  10   6      207.93      242.81     62.10 o 
 -23  10   6      473.40      503.52     48.70 o 
 -22  10   6      201.37      196.35     23.59 o 
 -21  10   6        0.15        4.13     16.78 o 
 -20  10   6      310.81      298.98     19.71 o 
 -19  10   6      772.67      798.74     27.98 o 
 -18  10   6      495.86      490.20     24.00 o 
 -17  10   6       45.34       59.45     14.89 o 
 -16  10   6      127.19      130.85     17.58 o 
 -15  10   6     1094.26     1112.00     38.25 o 
 -14  10   6      810.17      890.89     27.93 o 
 -13  10   6      426.51      421.38     16.95 o 
 -12  10   6       83.93       97.52     11.04 o 
 -11  10   6     1308.52     1281.80     24.28 o 
 -10  10   6     1234.11     1221.60     30.86 o 
  -9  10   6      703.41      713.96     20.03 o 
  -8  10   6        0.21      -10.64     10.64 o 
  -7  10   6      917.49      888.94     21.90 o 
  -6  10   6     1682.85     1651.68     33.63 o 
  -5  10   6     1200.25     1157.30     20.72 o 
  -4  10   6       71.61       85.74      8.51 o 
  -3  10   6      617.07      584.90     14.58 o 
  -2  10   6     1058.98      976.46     18.93 o 
  -1  10   6     1522.58     1431.12     22.92 o 
   0  10   6      221.81      217.97      9.23 o 
   1  10   6       48.51       36.42      7.14 o 
   2  10   6      989.36      899.33     24.29 o 
   3  10   6     1431.61     1307.76     19.63 o 
   4  10   6      288.44      268.75     10.33 o 
   5  10   6        1.29        9.56      7.76 o 
   6  10   6      330.48      298.18     11.45 o 
   7  10   6      898.23      852.60     18.45 o 
   8  10   6      393.52      347.20     12.14 o 
   9  10   6       25.01       18.21      9.52 o 
  10  10   6       87.55       63.41     10.44 o 
  11  10   6      558.77      503.92     20.29 o 
  12  10   6      175.14      180.45     13.24 o 
  13  10   6       93.87       60.22     12.19 o 
  14  10   6       14.35       -2.69     11.90 o 
  15  10   6      144.77      134.28     14.20 o 
  16  10   6      183.09      152.04     15.40 o 
  17  10   6       58.66       49.29     17.27 o 
  18  10   6        0.03       12.69     37.71 o 
 -22  11   6      171.59      226.66     37.77 o 
 -21  11   6      292.52      293.98     23.97 o 
 -20  11   6      117.48      106.28     20.90 o 
 -19  11   6        0.06      -18.00     18.00 o 
 -18  11   6      242.99      217.66     20.79 o 
 -17  11   6      373.45      373.02     24.90 o 
 -16  11   6      466.07      465.94     25.43 o 
 -15  11   6       13.89       29.16     12.57 o 
 -14  11   6      207.77      200.86     20.30 o 
 -13  11   6      519.01      582.81     23.48 o 
 -12  11   6      556.30      581.77     21.48 o 
 -11  11   6      105.56       99.23     14.56 o 
 -10  11   6       19.66       17.41     12.70 o 
  -9  11   6      615.56      667.91     20.07 o 
  -8  11   6      851.33      863.07     29.86 o 
  -7  11   6      382.10      420.13     18.95 o 
  -6  11   6        7.53       -2.19     12.03 o 
  -5  11   6      284.41      278.60     13.23 o 
  -4  11   6      982.32      995.81     21.45 o 
  -3  11   6      409.58      411.05     13.78 o 
  -2  11   6       94.31       94.37     10.07 o 
  -1  11   6      253.71      268.90     10.18 o 
   0  11   6      710.43      727.54     15.45 o 
   1  11   6      352.96      376.61     11.14 o 
   2  11   6       88.33       89.88      9.39 o 
   3  11   6       11.90       16.83      9.33 o 
   4  11   6      335.37      391.16     12.45 o 
   5  11   6      423.12      491.21     14.07 o 
   6  11   6      179.47      196.61     11.08 o 
   7  11   6        0.25       -9.86      9.86 o 
   8  11   6      212.52      239.94     12.72 o 
   9  11   6      172.43      222.89     13.36 o 
  10  11   6      159.36      199.83     13.48 o 
  11  11   6        6.37       -2.61     11.03 o 
  12  11   6       39.81       45.08     11.83 o 
  13  11   6      137.69      158.60     14.99 o 
  14  11   6       87.60       87.18     14.63 o 
  15  11   6        5.12        9.46     13.55 o 
  16  11   6        8.28       10.75     19.93 o 
 -20  12   6       18.00       11.14     24.07 o 
 -19  12   6        0.13        3.23     23.06 o 
 -18  12   6        1.25      -14.85     20.43 o 
 -17  12   6       18.70       18.05     21.15 o 
 -16  12   6        9.51       -0.87     20.35 o 
 -15  12   6        6.51      -14.65     18.26 o 
 -14  12   6        0.04       -3.24     16.67 o 
 -13  12   6        0.62      -14.68     17.03 o 
 -12  12   6       47.09       31.17     15.21 o 
 -11  12   6       29.81       33.35     14.83 o 
 -10  12   6        0.34       14.29     15.26 o 
  -9  12   6        8.69       20.38     14.01 o 
  -8  12   6       38.99       39.71     14.02 o 
  -7  12   6        1.13        2.90     13.97 o 
  -6  12   6       21.29       21.35     13.62 o 
  -5  12   6        1.53        2.24     13.31 o 
  -4  12   6        2.73        6.65     10.96 o 
  -3  12   6       90.50       92.04     12.41 o 
  -2  12   6        0.86       23.51     11.54 o 
  -1  12   6        1.23       20.52      8.98 o 
   0  12   6        7.97        0.76      8.22 o 
   1  12   6        3.58        5.81      9.44 o 
   2  12   6       41.50       51.01     10.12 o 
   3  12   6        1.01       19.42      8.85 o 
   4  12   6        2.27        3.78      8.75 o 
   5  12   6       21.49       24.45      9.63 o 
   6  12   6        5.86        9.76     10.66 o 
   7  12   6        0.14       25.19     11.56 o 
   8  12   6        4.33       13.88     10.60 o 
   9  12   6        8.56      -10.79     10.79 o 
  10  12   6        1.54        2.74     12.39 o 
  11  12   6       11.01       18.99     13.12 o 
  12  12   6        5.73       -5.55     12.83 o 
  13  12   6        0.43        0.66     17.39 o 
  14  12   6        1.31       12.95     17.69 o 
 -17  13   6      158.00      160.98     24.76 o 
 -16  13   6      117.81      127.12     56.56 o 
 -15  13   6       33.18       68.98     30.83 o 
 -14  13   6       10.45       17.20     21.15 o 
 -13  13   6      173.63      175.57     24.15 o 
 -12  13   6      255.02      257.36     24.50 o 
 -11  13   6      123.20      112.26     18.61 o 
 -10  13   6        4.56        4.47     15.56 o 
  -9  13   6      109.34      119.84     18.01 o 
  -8  13   6      280.12      315.66     19.50 o 
  -7  13   6      175.21      201.77     17.63 o 
  -6  13   6       46.09       40.26     15.68 o 
  -5  13   6       76.47       49.56     15.57 o 
  -4  13   6      294.00      342.28     19.59 o 
  -3  13   6      233.95      272.35     17.95 o 
  -2  13   6       45.44       47.33      9.77 o 
  -1  13   6        5.60        1.78     12.04 o 
   0  13   6      151.14      138.32     12.27 o 
   1  13   6      246.96      242.72     14.74 o 
   2  13   6      104.66      101.92     13.19 o 
   3  13   6        0.05        1.69     11.33 o 
   4  13   6       86.34       67.09     11.69 o 
   5  13   6      115.46       79.76     11.75 o 
   6  13   6       97.35       74.26     13.16 o 
   7  13   6       12.39       12.76     13.24 o 
   8  13   6        7.11       15.22     12.53 o 
   9  13   6      105.96       81.30     17.07 o 
  10  13   6       72.79       43.93     17.14 o 
  11  13   6       11.24       33.53     17.18 o 
  12  13   6        1.50      -28.21     28.21 o 
 -14  14   6      156.39      152.30     60.01 o 
 -13  14   6       26.84       57.29     30.50 o 
 -12  14   6       28.29       35.11     25.14 o 
 -11  14   6      143.28      167.65     27.93 o 
 -10  14   6      265.07      303.65     21.20 o 
  -9  14   6       78.07       61.63     20.63 o 
  -8  14   6        1.32       -6.45     18.65 o 
  -7  14   6      184.92      202.44     21.91 o 
  -6  14   6      226.15      265.66     22.33 o 
  -5  14   6      115.10      110.74     19.51 o 
  -4  14   6        4.89       -2.44     16.91 o 
  -3  14   6       45.65       46.62     13.96 o 
  -2  14   6      272.76      300.91     21.13 o 
  -1  14   6      165.43      199.16     19.08 o 
   0  14   6       38.34       54.45     16.52 o 
   1  14   6       35.00       30.62     15.72 o 
   2  14   6      167.90      178.94     18.00 o 
   3  14   6      140.16      121.37     14.83 o 
   4  14   6       62.25       74.56     15.56 o 
   5  14   6        2.44       13.46     16.89 o 
   6  14   6       86.43       97.71     18.55 o 
   7  14   6      127.72      123.39     19.33 o 
   8  14   6       47.88       47.83     16.39 o 
  -7  15   6       12.59       41.85     34.13 o 
  -6  15   6        2.68       28.39     27.04 o 
  -5  15   6       34.56       10.98     26.96 o 
  -4  15   6       25.56       47.94     26.51 o 
  -3  15   6       20.45       54.22     25.98 o 
  -2  15   6        1.65       12.78     18.13 o 
  -1  15   6       13.81       30.06     24.72 o 
   0  15   6       21.54       35.25     38.27 o 
   1  15   6       17.72       45.71     24.36 o 
   2  15   6        1.09       22.45     20.61 o 
 -30   1   7      112.13      167.66     41.65 o 
 -29   1   7        4.96      -19.26     24.80 o 
 -28   1   7      506.32      559.56     35.64 o 
 -27   1   7      924.00      941.71     36.61 o 
 -26   1   7      505.84      548.76     26.58 o 
 -25   1   7        7.26      -10.75     14.94 o 
 -24   1   7      642.74      666.41     23.89 o 
 -23   1   7     1647.00     1606.89     36.65 o 
 -22   1   7     1431.18     1413.39     31.24 o 
 -21   1   7      297.51      327.37     17.38 o 
 -20   1   7      382.65      377.63     21.04 o 
 -19   1   7     2754.03     2692.93     41.19 o 
 -18   1   7     3101.41     3022.43     47.11 o 
 -17   1   7     1235.83     1231.42     24.76 o 
 -16   1   7      261.64      255.38     12.11 o 
 -15   1   7     2352.25     2396.42     34.29 o 
 -14   1   7     6360.57     6389.44     69.79 o 
 -13   1   7     2708.27     2755.90     34.65 o 
 -12   1   7        3.00       -2.34      5.66 o 
 -11   1   7     3708.87     3683.73     36.45 o 
 -10   1   7     8274.60     8253.80     76.79 o 
  -9   1   7     5332.47     5327.34     51.84 o 
  -8   1   7      128.66      179.36      6.92 o 
  -7   1   7     1497.30     1414.87     17.88 o 
  -6   1   7     8966.40     8687.29     81.15 o 
  -5   1   7     8251.93     8151.27     80.79 o 
  -4   1   7     1539.86     1507.06     22.29 o 
  -3   1   7      193.29      208.71      9.28 o 
  -2   1   7     5598.07     5459.20     55.99 o 
  -1   1   7     6830.76     6634.89     85.32 o 
   0   1   7     4557.16     4321.33     57.27 o 
   1   1   7        7.06        8.95      6.46 o 
   2   1   7     2400.56     2355.02     28.49 o 
   3   1   7     5343.30     5255.03     56.13 o 
   4   1   7     2378.39     2295.01     29.48 o 
   5   1   7      127.37      129.47      8.39 o 
   6   1   7      913.24      936.32     21.29 o 
   7   1   7     1363.83     1381.18     19.85 o 
   8   1   7     2427.57     2366.33     29.46 o 
   9   1   7      256.34      256.10     11.36 o 
  10   1   7      170.11      213.44     11.40 o 
  11   1   7      709.52      768.03     18.80 o 
  12   1   7     1299.77     1307.08     27.29 o 
  13   1   7      404.97      381.04     15.57 o 
  14   1   7        0.38       -1.97     11.23 o 
  15   1   7      266.21      313.14     18.58 o 
  16   1   7      673.74      727.29     24.88 o 
  17   1   7      296.65      289.05     19.39 o 
  18   1   7        9.21       18.15     17.53 o 
  19   1   7       37.21       31.70     20.40 o 
  20   1   7      160.04      207.95     31.11 o 
  21   1   7       89.21       58.31     24.87 o 
  22   1   7       51.52      128.81     62.55 o 
  23   1   7        3.57       10.35     53.82 o 
 -30   2   7      577.19      557.21     80.63 o 
 -29   2   7      764.49      799.21     39.85 o 
 -28   2   7      344.44      346.06     31.35 o 
 -27   2   7       46.05       55.72     17.48 o 
 -26   2   7      778.32      778.32     27.06 o 
 -25   2   7     1820.61     1873.47     38.28 o 
 -24   2   7     1178.63     1176.58     32.13 o 
 -23   2   7      101.20      101.65     15.65 o 
 -22   2   7      988.10      994.54     28.72 o 
 -21   2   7     3623.36     3528.10     56.99 o 
 -20   2   7     3586.39     3500.16     55.80 o 
 -19   2   7      589.10      620.60     19.68 o 
 -18   2   7      552.52      552.50     18.05 o 
 -17   2   7     5125.29     5067.48     61.60 o 
 -16   2   7     6864.43     6852.47     81.32 o 
 -15   2   7     2111.41     2108.35     30.40 o 
 -14   2   7       80.46       84.93      7.23 o 
 -13   2   7     4700.88     4609.20     52.91 o 
 -12   2   7     8408.78     8343.19     72.18 o 
 -11   2   7     7077.49     7068.53     59.94 o 
 -10   2   7      475.98      496.54      9.43 o 
  -9   2   7     2671.02     2583.01     26.66 o 
  -8   2   7    13688.12    13454.15    109.86 o 
  -7   2   7     9606.06     9567.47     77.46 o 
  -6   2   7     1678.09     1683.17     18.43 o 
  -5   2   7     1150.35     1113.95     14.91 o 
  -4   2   7     6315.97     6313.32     59.56 o 
  -3   2   7    12674.55    12614.48    109.55 o 
  -2   2   7     3687.88     3712.04     39.53 o 
  -1   2   7       60.29       88.39      7.49 o 
   0   2   7     4339.90     4402.65     45.57 o 
   1   2   7     7815.97     7773.59     67.54 o 
   2   2   7     3687.94     3678.37     36.38 o 
   3   2   7      358.23      392.49     10.52 o 
   4   2   7      966.40      968.98     18.75 o 
   5   2   7     5049.56     5112.84     49.79 o 
   6   2   7     4464.78     4396.28     47.57 o 
   7   2   7      465.82      447.91     13.31 o 
   8   2   7      252.96      305.63     12.10 o 
   9   2   7     1894.96     1956.50     28.53 o 
  10   2   7     1913.65     1846.17     29.00 o 
  11   2   7      984.91      860.09     27.15 o 
  12   2   7       29.67       46.69     11.72 o 
  13   2   7      629.09      658.75     20.28 o 
  14   2   7      790.82      788.18     22.34 o 
  15   2   7      427.33      383.67     20.26 o 
  16   2   7        8.20        4.36     15.09 o 
  17   2   7       76.52       81.94     16.98 o 
  18   2   7      237.44      233.84     22.51 o 
  19   2   7      346.48      331.96     26.04 o 
  20   2   7       25.38       11.14     19.70 o 
  21   2   7       32.72       13.73     20.48 o 
  22   2   7       63.12       96.91     28.63 o 
  23   2   7      101.10       65.88     39.62 o 
 -30   3   7       29.29       33.12     35.35 o 
 -29   3   7       13.58       -9.73     35.22 o 
 -28   3   7       97.92       78.78     19.61 o 
 -27   3   7      192.86      158.61     25.60 o 
 -26   3   7       72.84       59.59     18.29 o 
 -25   3   7        8.67       12.59     16.76 o 
 -24   3   7      131.72      104.58     20.94 o 
 -23   3   7      229.35      224.44     18.54 o 
 -22   3   7      339.23      332.31     19.50 o 
 -21   3   7       19.16       32.38     13.75 o 
 -20   3   7       28.85       10.64     10.83 o 
 -19   3   7     1061.04      990.59     22.34 o 
 -18   3   7      572.56      564.42     16.34 o 
 -17   3   7       57.22       64.30      9.40 o 
 -16   3   7       77.12       82.70      7.51 o 
 -15   3   7      547.59      546.57     11.09 o 
 -14   3   7      834.50      778.90     13.02 o 
 -13   3   7      428.05      447.07      9.76 o 
 -12   3   7       22.90       28.61      4.93 o 
 -11   3   7      887.53      847.88     13.58 o 
 -10   3   7     1203.59     1179.52     14.04 o 
  -9   3   7      390.93      417.88      8.14 o 
  -8   3   7      247.21      271.32      6.59 o 
  -7   3   7      381.19      382.96      7.58 o 
  -6   3   7      811.60      862.84     11.30 o 
  -5   3   7     1706.65     1663.98     17.42 o 
  -4   3   7       61.82       73.37      4.96 o 
  -3   3   7      314.93      313.92      7.62 o 
  -2   3   7      653.10      682.84     11.13 o 
  -1   3   7      753.27      823.00     13.29 o 
   0   3   7      674.33      719.24     11.45 o 
   1   3   7       71.39       63.08      5.95 o 
   2   3   7      595.75      645.32     11.79 o 
   3   3   7     1653.30     1746.38     20.60 o 
   4   3   7      401.21      510.65     11.91 o 
   5   3   7       26.28       28.76      6.74 o 
   6   3   7       21.46       37.74      6.81 o 
   7   3   7      747.20      921.71     15.61 o 
   8   3   7      696.43      830.12     16.08 o 
   9   3   7      148.64      180.43     10.12 o 
  10   3   7       66.75       83.72     11.14 o 
  11   3   7      279.64      385.76     16.64 o 
  12   3   7      218.25      306.72     18.40 o 
  13   3   7       39.38       78.44     14.53 o 
  14   3   7       18.45        8.08     14.29 o 
  15   3   7       79.13      108.37     16.54 o 
  16   3   7      111.75      195.93     18.60 o 
  17   3   7       50.78       54.63     17.20 o 
  18   3   7        0.17        0.44     16.55 o 
  19   3   7       21.93       41.91     17.78 o 
  20   3   7       12.27       31.19     18.08 o 
  21   3   7       41.04       59.94     27.13 o 
  22   3   7        6.71      -22.54     23.74 o 
  23   3   7        4.34      -35.83     37.07 o 
 -29   4   7      157.37      173.98     29.12 o 
 -28   4   7      112.99      172.46     21.93 o 
 -27   4   7        3.26        6.77     18.32 o 
 -26   4   7       71.58       64.19     17.99 o 
 -25   4   7      395.34      488.37     30.93 o 
 -24   4   7      310.86      343.22     22.32 o 
 -23   4   7       18.38       26.49     13.68 o 
 -22   4   7       48.81       63.92     13.03 o 
 -21   4   7      536.44      587.57     18.83 o 
 -20   4   7      910.81      952.74     26.88 o 
 -19   4   7       55.24       59.39      9.35 o 
 -18   4   7        4.22       13.34      8.37 o 
 -17   4   7     1205.64     1223.42     18.59 o 
 -16   4   7      818.53      865.10     14.68 o 
 -15   4   7      660.37      703.84     12.66 o 
 -14   4   7       21.83       21.28      5.52 o 
 -13   4   7      709.49      708.09     11.04 o 
 -12   4   7     2061.31     2161.11     21.47 o 
 -11   4   7      912.72      941.26     12.28 o 
 -10   4   7      190.01      220.61      6.97 o 
  -9   4   7      286.23      287.72      7.59 o 
  -8   4   7      979.06      982.55     14.21 o 
  -7   4   7     1973.05     1975.23     20.26 o 
  -6   4   7     1544.47     1493.39     15.55 o 
  -5   4   7      649.79      566.51      9.68 o 
  -4   4   7      903.83      875.25     12.18 o 
  -3   4   7     2525.29     2506.40     22.13 o 
  -2   4   7      203.99      217.30      8.09 o 
  -1   4   7        1.11        0.28      4.31 o 
   0   4   7      340.21      330.13      8.18 o 
   1   4   7     1169.08     1145.89     14.17 o 
   2   4   7     1780.58     1713.49     18.39 o 
   3   4   7       16.42       19.13      5.51 o 
   4   4   7       42.30       61.44      6.15 o 
   5   4   7      910.14      904.97     14.40 o 
   6   4   7      775.50      725.06     14.05 o 
   7   4   7      240.04      208.34     10.07 o 
   8   4   7        2.55       14.80      8.30 o 
   9   4   7      796.52      723.68     16.76 o 
  10   4   7      442.67      473.86     14.57 o 
  11   4   7      147.84      169.58     11.97 o 
  12   4   7        6.49       24.52     10.81 o 
  13   4   7       43.08       46.08     14.53 o 
  14   4   7      187.40      180.89     18.54 o 
  15   4   7      103.24      121.49     16.90 o 
  16   4   7       63.20       38.16     16.22 o 
  17   4   7       82.52       87.45     17.83 o 
  18   4   7       18.27       43.23     17.50 o 
  19   4   7       73.28       84.80     18.98 o 
  20   4   7       20.20       -5.08     17.90 o 
  21   4   7        0.57        8.11     20.78 o 
  22   4   7       14.36       49.64     28.45 o 
  23   4   7       35.14       61.62     42.32 o 
 -29   5   7       10.02       32.51     44.71 o 
 -28   5   7      480.99      461.24     56.79 o 
 -27   5   7      739.01      772.79     40.93 o 
 -26   5   7      545.10      611.78     26.54 o 
 -25   5   7       10.51        7.28     13.85 o 
 -24   5   7      531.80      499.53     20.20 o 
 -23   5   7     1802.16     1862.02     39.06 o 
 -22   5   7     1152.29     1174.93     26.60 o 
 -21   5   7      169.39      199.41     12.08 o 
 -20   5   7      556.57      544.90     15.46 o 
 -19   5   7     1996.44     1912.45     27.08 o 
 -18   5   7     3235.71     3267.99     35.47 o 
 -17   5   7     1279.49     1293.64     18.57 o 
 -16   5   7      139.59      157.97      7.75 o 
 -15   5   7     3158.20     3122.05     29.48 o 
 -14   5   7     6084.54     5993.07     47.96 o 
 -13   5   7     2355.09     2386.78     23.94 o 
 -12   5   7       45.33       68.86      7.59 o 
 -11   5   7     1934.68     1878.66     18.36 o 
 -10   5   7     5755.26     5672.76     43.14 o 
  -9   5   7     5965.60     5869.78     42.76 o 
  -8   5   7      233.79      235.50      5.82 o 
  -7   5   7      564.60      553.57      8.78 o 
  -6   5   7     5653.54     5482.37     42.80 o 
  -5   5   7     4940.56     4839.33     38.47 o 
  -4   5   7     1846.14     1785.31     18.03 o 
  -3   5   7       63.79       80.16      5.62 o 
  -2   5   7     3965.18     3758.50     30.99 o 
  -1   5   7     6913.36     6553.45     48.07 o 
   0   5   7     2255.68     2160.51     19.83 o 
   1   5   7        4.43        6.38      4.88 o 
   2   5   7     1496.25     1505.81     16.20 o 
   3   5   7     4383.09     4300.56     39.28 o 
   4   5   7     2574.08     2419.86     22.69 o 
   5   5   7      563.10      515.95     10.71 o 
   6   5   7      998.42     1034.05     15.43 o 
   7   5   7     1731.20     1704.77     20.63 o 
   8   5   7     2109.54     2074.14     28.85 o 
   9   5   7      346.48      335.57     13.69 o 
  10   5   7       11.98       15.13      9.93 o 
  11   5   7      670.80      667.01     17.98 o 
  12   5   7     1011.15      958.83     21.32 o 
  13   5   7      680.84      625.98     18.55 o 
  14   5   7       13.95       13.16     11.75 o 
  15   5   7      189.81      210.16     16.19 o 
  16   5   7      335.33      291.36     26.79 o 
  17   5   7      311.10      275.18     20.90 o 
  18   5   7        5.37      -16.51     16.51 o 
  19   5   7       26.37        5.07     17.68 o 
  20   5   7      161.85      169.46     24.41 o 
  21   5   7      101.84       90.98     22.93 o 
  22   5   7       18.37       -5.26     28.71 o 
 -28   6   7       89.25       82.09     45.95 o 
 -27   6   7        4.36      -14.05     41.93 o 
 -26   6   7      341.75      376.84     34.28 o 
 -25   6   7      608.47      592.97     31.20 o 
 -24   6   7      259.77      263.95     21.12 o 
 -23   6   7        4.62       14.77     11.94 o 
 -22   6   7      381.73      391.10     15.31 o 
 -21   6   7     1033.13      983.23     21.53 o 
 -20   6   7      925.19      888.59     19.50 o 
 -19   6   7       81.16       69.15      8.90 o 
 -18   6   7      269.26      270.78     10.12 o 
 -17   6   7     1673.44     1572.72     20.13 o 
 -16   6   7     1589.27     1536.71     19.61 o 
 -15   6   7      827.51      831.23     14.41 o 
 -14   6   7       40.08       35.00      6.55 o 
 -13   6   7     1563.93     1516.73     19.83 o 
 -12   6   7     3506.94     3412.97     31.51 o 
 -11   6   7     1408.40     1372.84     15.39 o 
 -10   6   7        4.92       11.79      4.25 o 
  -9   6   7      989.30      965.02     13.46 o 
  -8   6   7     3274.34     3229.26     30.65 o 
  -7   6   7     2187.00     2216.50     27.29 o 
  -6   6   7      462.71      479.20     10.49 o 
  -5   6   7      645.44      614.72     12.44 o 
  -4   6   7     2759.51     2800.01     23.96 o 
  -3   6   7     3055.31     3010.25     25.91 o 
  -2   6   7      573.37      585.44      9.44 o 
  -1   6   7        4.95        2.49      4.56 o 
   0   6   7     1667.22     1694.42     16.56 o 
   1   6   7     2269.73     2253.32     20.36 o 
   2   6   7     1806.42     1830.90     21.70 o 
   3   6   7        0.41       -5.65      5.65 o 
   4   6   7      564.33      628.11     11.55 o 
   5   6   7     1278.98     1399.43     21.40 o 
   6   6   7     1023.88     1112.65     16.49 o 
   7   6   7       68.55       76.12      8.31 o 
   8   6   7       66.27       90.10      9.06 o 
   9   6   7      540.44      642.16     15.47 o 
  10   6   7      718.44      767.68     16.79 o 
  11   6   7      113.72      126.75     12.78 o 
  12   6   7       24.51       29.79     11.37 o 
  13   6   7       91.43      103.51     12.98 o 
  14   6   7      405.38      471.52     17.73 o 
  15   6   7       69.13       70.03     14.69 o 
  16   6   7       14.66        0.76     16.21 o 
  17   6   7       69.02       97.80     18.60 o 
  18   6   7      113.00      123.41     19.55 o 
  19   6   7       45.16       55.94     21.83 o 
  20   6   7        4.93       -0.03     21.31 o 
  21   6   7        5.22       54.16     31.35 o 
  22   6   7       28.02       65.61     31.42 o 
 -27   7   7       12.93       42.80     31.58 o 
 -26   7   7        7.59       26.20     31.53 o 
 -25   7   7        1.43      -21.62     21.62 o 
 -24   7   7        1.12       -9.06     20.01 o 
 -23   7   7       11.37       17.97     16.99 o 
 -22   7   7       42.41       59.59     15.33 o 
 -21   7   7       12.00       24.15     14.02 o 
 -20   7   7       10.69       -1.50     11.45 o 
 -19   7   7       23.70       44.20     10.60 o 
 -18   7   7       21.09       37.55      8.68 o 
 -17   7   7       95.34       92.47      8.63 o 
 -16   7   7       26.61       22.72      9.54 o 
 -15   7   7        8.53        1.89      7.09 o 
 -14   7   7      153.74      195.97     11.74 o 
 -13   7   7      103.92      126.44     10.21 o 
 -12   7   7       58.83       46.99      7.95 o 
 -11   7   7        5.50       16.06      6.53 o 
 -10   7   7       28.71       58.25      8.16 o 
  -9   7   7      103.54      134.23      8.29 o 
  -8   7   7      103.37       92.17      7.79 o 
  -7   7   7       32.80       27.23      6.88 o 
  -6   7   7        0.52       15.18      7.61 o 
  -5   7   7      136.57      168.53     10.21 o 
  -4   7   7      152.67      152.97      8.87 o 
  -3   7   7      103.43       93.49      5.74 o 
  -2   7   7        0.32       20.97      5.20 o 
  -1   7   7       13.51       51.93      5.52 o 
   0   7   7      302.40      304.60      7.67 o 
   1   7   7       32.19       16.56      5.49 o 
   2   7   7       13.64       37.68      5.81 o 
   3   7   7       35.49       83.31      6.74 o 
   4   7   7       94.60      118.91      7.59 o 
   5   7   7       28.49       30.82      7.01 o 
   6   7   7        5.81       17.41      7.47 o 
   7   7   7        6.95       42.21      8.38 o 
   8   7   7       27.85       45.48      8.89 o 
   9   7   7       47.65       34.53      9.27 o 
  10   7   7       29.10       23.28      9.76 o 
  11   7   7        8.81       24.54      9.99 o 
  12   7   7       16.59       41.52     11.90 o 
  13   7   7        4.61        1.87     11.96 o 
  14   7   7       24.45        7.28     12.55 o 
  15   7   7        1.74       13.92     13.72 o 
  16   7   7        0.47       13.68     14.57 o 
  17   7   7        2.13       -5.19     19.91 o 
  18   7   7        3.97        0.34     23.09 o 
  19   7   7        0.17      -20.18     20.18 o 
  20   7   7        0.04      -18.33     30.51 o 
  21   7   7        2.36       32.24     39.54 o 
 -26   8   7      139.30      123.91     34.10 o 
 -25   8   7      481.62      461.73     42.54 o 
 -24   8   7      355.23      431.03     35.30 o 
 -23   8   7       53.76       61.78     19.76 o 
 -22   8   7      208.45      223.35     20.91 o 
 -21   8   7      685.80      770.96     28.61 o 
 -20   8   7      760.42      819.83     23.29 o 
 -19   8   7      274.23      267.69     13.96 o 
 -18   8   7       67.54       64.14     12.53 o 
 -17   8   7      670.93      680.71     18.59 o 
 -16   8   7     1410.57     1358.43     23.24 o 
 -15   8   7      591.00      582.27     20.19 o 
 -14   8   7        0.08       -0.66      7.58 o 
 -13   8   7      628.65      601.59     19.56 o 
 -12   8   7     1828.70     1827.50     28.57 o 
 -11   8   7     1421.83     1451.67     33.03 o 
 -10   8   7       23.45       32.66      7.95 o 
  -9   8   7      305.73      330.68     11.10 o 
  -8   8   7     2353.97     2258.58     27.07 o 
  -7   8   7     1983.88     1919.75     35.00 o 
  -6   8   7      349.53      344.16     11.21 o 
  -5   8   7      125.22      113.89      8.70 o 
  -4   8   7     1786.65     1647.02     22.32 o 
  -3   8   7     2079.09     1956.49     28.21 o 
  -2   8   7      669.00      638.53     10.98 o 
  -1   8   7        0.49       -6.34      6.34 o 
   0   8   7      823.69      746.15     12.02 o 
   1   8   7     1666.94     1605.58     19.25 o 
   2   8   7      944.03      876.16     13.13 o 
   3   8   7       87.82       85.24      7.01 o 
   4   8   7      380.97      377.94     10.55 o 
   5   8   7      755.73      681.95     13.83 o 
   6   8   7     1020.73      912.09     15.98 o 
   7   8   7      196.65      174.19     10.59 o 
   8   8   7       94.84       92.56      9.91 o 
   9   8   7      413.91      368.74     12.89 o 
  10   8   7      533.21      490.42     15.37 o 
  11   8   7      182.09      141.75     11.86 o 
  12   8   7        4.16       16.35     10.71 o 
  13   8   7       80.78       48.72     13.23 o 
  14   8   7      266.88      214.50     16.58 o 
  15   8   7      177.87      132.11     15.71 o 
  16   8   7        1.98       -3.59     15.28 o 
  17   8   7       19.35       15.44     17.57 o 
  18   8   7       77.00       88.89     23.17 o 
  19   8   7       67.55       59.81     32.72 o 
  20   8   7       21.79        4.73     31.36 o 
 -25   9   7        0.41       -2.91     29.97 o 
 -24   9   7      185.44      217.24     43.41 o 
 -23   9   7      541.02      594.71     31.27 o 
 -22   9   7      466.34      528.85     39.97 o 
 -21   9   7       18.25       28.70     19.21 o 
 -20   9   7       98.38       79.76     15.85 o 
 -19   9   7      944.68      930.24     23.51 o 
 -18   9   7      730.34      708.98     25.20 o 
 -17   9   7      261.05      251.54     13.79 o 
 -16   9   7       46.89       27.76     10.26 o 
 -15   9   7     1006.55      965.59     25.41 o 
 -14   9   7     1412.77     1335.77     21.29 o 
 -13   9   7      422.50      421.76     24.52 o 
 -12   9   7        0.82       -8.88      8.88 o 
 -11   9   7      888.06      849.93     19.45 o 
 -10   9   7     1603.68     1542.29     31.32 o 
  -9   9   7     1145.41     1110.72     20.40 o 
  -8   9   7      154.59      138.05      9.92 o 
  -7   9   7      578.65      600.44     16.58 o 
  -6   9   7     1388.97     1277.91     19.55 o 
  -5   9   7     1901.29     1873.89     29.28 o 
  -4   9   7      372.93      369.38     12.10 o 
  -3   9   7      107.98      108.72      9.51 o 
  -2   9   7     1147.87     1125.51     17.69 o 
  -1   9   7     1541.21     1557.69     26.83 o 
   0   9   7      533.87      572.31     14.54 o 
   1   9   7       33.48       37.21      7.61 o 
   2   9   7      241.91      301.19     10.74 o 
   3   9   7     1160.50     1174.51     17.59 o 
   4   9   7      642.51      676.75     16.11 o 
   5   9   7       22.37        9.80      7.85 o 
   6   9   7      135.96      157.97     10.32 o 
   7   9   7      679.45      750.15     18.60 o 
   8   9   7      398.85      437.10     18.81 o 
   9   9   7       71.79       74.54     10.41 o 
  10   9   7       15.09        4.08     10.00 o 
  11   9   7      275.76      274.54     13.94 o 
  12   9   7      310.90      343.12     15.23 o 
  13   9   7       65.95       47.76     12.34 o 
  14   9   7        1.37       -4.54     13.19 o 
  15   9   7       90.86      106.12     16.74 o 
  16   9   7       76.03      111.07     18.14 o 
  17   9   7       85.07       67.25     20.66 o 
  18   9   7        4.95       17.23     25.59 o 
 -23  10   7       13.04       45.01     24.85 o 
 -22  10   7       48.95       73.38     25.26 o 
 -21  10   7       69.89       64.38     17.75 o 
 -20  10   7       16.05       17.14     15.48 o 
 -19  10   7        1.91       -2.06     17.17 o 
 -18  10   7       54.20       49.73     17.79 o 
 -17  10   7       59.88       43.06     19.68 o 
 -16  10   7       94.28       72.38     11.53 o 
 -15  10   7        4.27        1.94     10.06 o 
 -14  10   7       16.58       18.68      9.74 o 
 -13  10   7      187.65      210.87     15.17 o 
 -12  10   7      182.32      184.99     14.55 o 
 -11  10   7        9.74        1.62     11.16 o 
 -10  10   7       29.80       11.80      9.95 o 
  -9  10   7      122.24      116.17      9.77 o 
  -8  10   7      138.03      143.19     13.39 o 
  -7  10   7       89.71       91.44      9.63 o 
  -6  10   7        0.15       -3.30      8.55 o 
  -5  10   7       30.92       22.12      8.71 o 
  -4  10   7      266.31      289.95     11.61 o 
  -3  10   7       47.98       53.59      9.22 o 
  -2  10   7       15.82       27.35      7.44 o 
  -1  10   7       14.59       23.61      7.00 o 
   0  10   7       73.41       83.62      8.20 o 
   1  10   7      192.07      244.84     12.08 o 
   2  10   7       13.92       29.13     10.02 o 
   3  10   7        6.81        3.86      7.54 o 
   4  10   7       86.88      100.50      9.00 o 
   5  10   7       54.35       87.21      9.59 o 
   6  10   7       20.10       45.41     11.47 o 
   7  10   7        2.70        8.31     10.18 o 
   8  10   7       21.06       24.68      9.81 o 
   9  10   7       37.74       51.79     10.70 o 
  10  10   7       32.90       66.34     11.32 o 
  11  10   7        0.06       -7.16     11.31 o 
  12  10   7        1.01       -4.88     11.55 o 
  13  10   7        7.79       -3.38     13.42 o 
  14  10   7       14.12       11.58     15.59 o 
  15  10   7       13.20       35.82     17.43 o 
  16  10   7        4.48      -10.70     19.34 o 
  17  10   7        4.06       25.09     29.41 o 
 -21  11   7       25.91       25.85     19.46 o 
 -20  11   7        2.55        7.14     18.08 o 
 -19  11   7      137.38      147.87     21.34 o 
 -18  11   7      201.30      225.96     20.93 o 
 -17  11   7       61.95       39.85     17.48 o 
 -16  11   7        0.84      -22.62     22.62 o 
 -15  11   7      103.07      143.12     15.94 o 
 -14  11   7      328.11      364.90     23.08 o 
 -13  11   7      197.49      194.87     16.31 o 
 -12  11   7       28.56       -3.88     12.08 o 
 -11  11   7       80.11       68.32     12.14 o 
 -10  11   7      233.64      242.21     14.35 o 
  -9  11   7      282.73      284.32     19.50 o 
  -8  11   7      112.06      144.51     15.90 o 
  -7  11   7        6.06        3.18     10.49 o 
  -6  11   7      192.00      193.53     13.09 o 
  -5  11   7      388.01      399.84     17.06 o 
  -4  11   7      154.00      168.55     13.04 o 
  -3  11   7        0.07       -1.39     11.40 o 
  -2  11   7       58.99       55.99      8.54 o 
  -1  11   7      289.44      269.45     13.73 o 
   0  11   7      268.85      262.46     12.50 o 
   1  11   7       16.97        9.69      9.81 o 
   2  11   7       25.73        9.93     10.32 o 
   3  11   7      188.09      193.73     11.34 o 
   4  11   7      124.96      122.32     11.48 o 
   5  11   7       40.83       27.27     10.68 o 
   6  11   7        0.75        0.49     10.48 o 
   7  11   7       49.98       46.26     10.87 o 
   8  11   7      115.68       87.02     12.62 o 
   9  11   7       53.83       48.75     12.68 o 
  10  11   7        0.45        4.15     12.29 o 
  11  11   7       21.62        6.19     13.39 o 
  12  11   7       24.55       44.27     13.53 o 
  13  11   7       40.48       35.22     13.26 o 
  14  11   7        6.37        6.00     19.42 o 
  15  11   7        4.31       -0.80     22.09 o 
 -19  12   7       45.32       48.34     23.63 o 
 -18  12   7       26.43        3.74     21.64 o 
 -17  12   7      256.69      286.59     22.85 o 
 -16  12   7      392.85      421.32     26.17 o 
 -15  12   7      130.40      126.82     18.00 o 
 -14  12   7        1.40       17.87     20.51 o 
 -13  12   7      221.51      221.44     28.10 o 
 -12  12   7      473.34      500.52     27.99 o 
 -11  12   7      406.66      434.63     26.45 o 
 -10  12   7        5.99       18.44     17.33 o 
  -9  12   7      125.49      130.34     16.97 o 
  -8  12   7      619.42      657.21     31.07 o 
  -7  12   7      346.43      355.84     21.94 o 
  -6  12   7       60.73       61.17     11.88 o 
  -5  12   7       39.71       47.83     11.73 o 
  -4  12   7      345.28      319.21     15.51 o 
  -3  12   7      558.24      561.22     22.21 o 
  -2  12   7      162.02      152.18     10.32 o 
  -1  12   7        3.99       10.13      9.90 o 
   0  12   7      253.15      215.10     12.59 o 
   1  12   7      427.31      400.11     15.42 o 
   2  12   7      209.98      212.46     20.57 o 
   3  12   7       15.14       16.57      9.89 o 
   4  12   7      113.22      120.27     11.99 o 
   5  12   7      264.25      233.13     17.72 o 
   6  12   7      242.59      261.17     19.71 o 
   7  12   7       17.88       20.41     13.37 o 
   8  12   7       22.22       49.76     13.89 o 
   9  12   7      107.01       93.06     13.19 o 
  10  12   7      137.02      118.40     14.14 o 
  11  12   7       59.79       66.54     17.54 o 
  12  12   7        1.43        2.09     17.29 o 
  13  12   7       40.35       24.22     21.20 o 
 -16  13   7       15.27       32.20     26.06 o 
 -15  13   7      103.83       91.19     46.18 o 
 -14  13   7      119.33      128.41     32.06 o 
 -13  13   7       49.70       20.00     23.52 o 
 -12  13   7        9.64        2.79     23.15 o 
 -11  13   7       65.24       62.37     23.51 o 
 -10  13   7      177.89      200.87     23.17 o 
  -9  13   7       52.96       50.21     18.57 o 
  -8  13   7        9.51       -8.43     17.57 o 
  -7  13   7       59.50       72.28     17.32 o 
  -6  13   7      169.51      181.50     17.69 o 
  -5  13   7      123.59      122.05     16.88 o 
  -4  13   7        3.40       -1.65     15.71 o 
  -3  13   7       20.09       20.74     12.64 o 
  -2  13   7      119.87      157.34     14.45 o 
  -1  13   7       99.98      142.80     14.50 o 
   0  13   7       29.37       60.00     13.37 o 
   1  13   7        1.24      -13.19     13.19 o 
   2  13   7       76.80      100.71     13.15 o 
   3  13   7       71.51       95.75     12.93 o 
   4  13   7       52.77       62.87     13.73 o 
   5  13   7        0.81        4.30     13.00 o 
   6  13   7       14.23       26.42     14.36 o 
   7  13   7       57.32       73.60     14.06 o 
   8  13   7       36.12       40.03     16.66 o 
   9  13   7        3.14       -4.18     16.35 o 
  10  13   7       13.07        0.65     19.65 o 
 -12  14   7       11.74        7.77     46.18 o 
 -11  14   7        9.78       -7.51     28.96 o 
 -10  14   7       11.53       23.64     29.46 o 
  -9  14   7        3.44       14.61     23.60 o 
  -8  14   7        4.22      -22.64     22.64 o 
  -7  14   7       17.88       44.04     24.04 o 
  -6  14   7       13.82       27.38     18.97 o 
  -5  14   7        3.36       26.30     18.09 o 
  -4  14   7        0.13       29.19     17.43 o 
  -3  14   7        6.38       34.56     14.40 o 
  -2  14   7       11.92       14.70     14.06 o 
  -1  14   7       13.74       31.38     14.36 o 
   0  14   7        0.10       -3.31     16.20 o 
   1  14   7        0.57       10.98     23.81 o 
   2  14   7       20.47       18.72     17.17 o 
   3  14   7        3.57       15.03     18.43 o 
   4  14   7        0.49       -4.87     16.52 o 
   5  14   7        0.40        8.86     17.14 o 
 -30   0   8      376.62      460.11     73.85 o 
 -29   0   8       21.68      -31.82     54.52 o 
 -28   0   8      439.20      417.59     47.31 o 
 -27   0   8     1169.45     1230.37     65.08 o 
 -26   0   8     1210.79     1259.69     53.16 o 
 -25   0   8      164.89      187.24     30.22 o 
 -24   0   8      138.90       75.03     25.23 o 
 -23   0   8     1857.86     1731.91     71.44 o 
 -22   0   8     2651.66     2761.17     59.94 o 
 -21   0   8     1284.69     1344.69     39.28 o 
 -20   0   8      137.11      133.15     20.53 o 
 -19   0   8     2609.75     2418.83     59.35 o 
 -18   0   8     4897.66     4880.44     98.59 o 
 -17   0   8     2947.84     2956.25     66.14 o 
 -16   0   8        3.64       -2.54     14.16 o 
 -15   0   8     1998.64     1979.53     45.61 o 
 -14   0   8     7373.42     7286.69    122.94 o 
 -13   0   8     5406.88     5433.10     95.10 o 
 -12   0   8     1305.44     1372.21     50.47 o 
 -11   0   8     1098.79     1053.29     28.14 o 
 -10   0   8     6283.01     6431.49    108.46 o 
  -9   0   8    10699.33    10823.52    155.95 o 
  -8   0   8     2780.84     2774.97     57.74 o 
  -7   0   8       35.74       16.81     12.24 o 
  -6   0   8     6237.81     5993.37    106.37 o 
  -5   0   8     7767.77     7759.89    149.52 o 
  -4   0   8     5133.35     5111.55     88.90 o 
  -3   0   8      182.66      207.66     16.19 o 
  -2   0   8     2974.45     2792.62     56.14 o 
  -1   0   8     4721.21     4585.94     80.28 o 
   0   0   8     4762.87     4578.52    100.75 o 
   1   0   8      728.22      652.97     21.83 o 
   2   0   8      412.90      482.40     19.50 o 
   3   0   8     2819.46     2893.01     51.01 o 
   4   0   8     3238.29     3216.54     52.35 o 
   5   0   8     1741.01     1678.05     60.23 o 
   6   0   8      309.74      375.20     17.53 o 
   7   0   8      881.77      969.07     27.22 o 
   8   0   8     2306.70     2337.61     62.51 o 
   9   0   8      951.81      878.40     46.02 o 
  10   0   8       13.79       -5.06     14.33 o 
  11   0   8      378.40      423.55     24.11 o 
  12   0   8     1206.18     1171.10     47.16 o 
  13   0   8      425.27      397.99     34.91 o 
  14   0   8       65.16       38.61     26.29 o 
  15   0   8       21.75       39.38     35.29 o 
  16   0   8      230.61      192.34     42.36 o 
  17   0   8      309.21      304.15     47.02 o 
  18   0   8       84.75       39.96     44.91 o 
  19   0   8        8.58       29.14     38.13 o 
 -30   1   8       97.40       71.91     45.29 o 
 -29   1   8      381.01      416.85     49.52 o 
 -28   1   8      232.65      214.81     29.24 o 
 -27   1   8       45.76       71.27     25.06 o 
 -26   1   8      107.51      115.74     20.92 o 
 -25   1   8      523.72      534.04     23.68 o 
 -24   1   8      536.51      513.16     22.75 o 
 -23   1   8      191.42      203.47     17.85 o 
 -22   1   8       56.29       38.61     14.37 o 
 -21   1   8      515.78      500.08     21.79 o 
 -20   1   8     1322.59     1289.19     31.37 o 
 -19   1   8      534.40      566.08     22.73 o 
 -18   1   8        2.64       -0.07     12.72 o 
 -17   1   8     1292.90     1166.93     29.81 o 
 -16   1   8     1530.26     1498.41     43.87 o 
 -15   1   8     1917.75     1859.69     35.90 o 
 -14   1   8       27.76       52.70      9.68 o 
 -13   1   8      362.50      357.29     14.48 o 
 -12   1   8     2614.80     2569.27     33.01 o 
 -11   1   8     2460.40     2434.69     31.63 o 
 -10   1   8      732.04      730.22     17.37 o 
  -9   1   8      320.15      306.14     10.89 o 
  -8   1   8     1620.12     1626.04     23.42 o 
  -7   1   8     2984.01     2991.45     33.43 o 
  -6   1   8     1162.19     1188.80     19.05 o 
  -5   1   8       50.54       38.47      7.04 o 
  -4   1   8      887.62      850.99     16.13 o 
  -3   1   8     3223.88     3278.47     44.87 o 
  -2   1   8     1294.80     1329.69     29.76 o 
  -1   1   8      319.63      346.02     10.21 o 
   0   1   8      922.62      922.94     15.75 o 
   1   1   8     1939.50     1931.31     28.41 o 
   2   1   8     2051.11     2095.00     26.84 o 
   3   1   8      100.00       90.82      8.52 o 
   4   1   8       37.35       52.62      8.02 o 
   5   1   8     1272.37     1383.08     21.32 o 
   6   1   8      677.11      795.15     16.69 o 
   7   1   8      686.02      705.45     17.94 o 
   8   1   8        2.92       15.98      9.59 o 
   9   1   8      476.27      556.06     16.86 o 
  10   1   8      414.40      509.13     16.86 o 
  11   1   8      314.85      369.96     16.41 o 
  12   1   8       41.39       34.33     13.73 o 
  13   1   8       77.28       96.33     15.36 o 
  14   1   8      239.66      258.85     18.39 o 
  15   1   8      212.08      253.90     21.66 o 
  16   1   8       46.86       54.75     17.57 o 
  17   1   8       54.81       45.53     21.05 o 
  18   1   8       23.41       41.66     26.64 o 
  19   1   8       85.37      126.63     30.17 o 
  20   1   8       22.18       12.12     37.08 o 
  21   1   8        1.52       49.50     56.60 o 
 -30   2   8       15.30       22.06     38.39 o 
 -29   2   8        1.76      -36.13     36.13 o 
 -28   2   8        2.61      -23.07     23.07 o 
 -27   2   8       69.31       81.00     22.07 o 
 -26   2   8       41.78       20.48     16.72 o 
 -25   2   8       57.42       52.03     17.04 o 
 -24   2   8       15.87       21.44     15.62 o 
 -23   2   8      149.75      172.50     18.32 o 
 -22   2   8      113.32      134.73     17.15 o 
 -21   2   8      182.67      177.32     17.12 o 
 -20   2   8        8.36        5.78     13.59 o 
 -19   2   8       63.55       64.05     14.16 o 
 -18   2   8      249.33      282.28     17.38 o 
 -17   2   8      214.42      247.17     16.19 o 
 -16   2   8       14.16       25.44      9.75 o 
 -15   2   8      174.07      196.37     15.11 o 
 -14   2   8      106.45      160.89     11.02 o 
 -13   2   8      561.09      624.98     14.90 o 
 -12   2   8        8.04        0.82      6.10 o 
 -11   2   8       24.82       13.63      5.97 o 
 -10   2   8      370.95      405.69      9.88 o 
  -9   2   8      716.49      790.66     12.68 o 
  -8   2   8      124.44      161.52      9.50 o 
  -7   2   8        7.88        2.10      5.20 o 
  -6   2   8      510.56      486.86     11.21 o 
  -5   2   8      560.06      598.20     14.09 o 
  -4   2   8      343.80      347.59     10.65 o 
  -3   2   8        3.26       -4.24      6.28 o 
  -2   2   8        7.29        3.44      5.78 o 
  -1   2   8      612.84      650.08     15.88 o 
   0   2   8        9.31       87.36      8.06 o 
   1   2   8      319.04      327.45     10.97 o 
   2   2   8      165.15      193.74      9.49 o 
   3   2   8       26.19      101.24      8.83 o 
   4   2   8      114.36      201.89     10.29 o 
   5   2   8       84.81      110.15      9.83 o 
   6   2   8        0.02       -7.10      8.38 o 
   7   2   8      155.65      181.89     15.47 o 
   8   2   8      131.21      196.64     11.94 o 
   9   2   8       74.03      134.80     15.78 o 
  10   2   8        0.84       -8.60     11.02 o 
  11   2   8       59.19       82.44     13.09 o 
  12   2   8        9.65       69.55     13.37 o 
  13   2   8      143.20      145.51     15.10 o 
  14   2   8        0.46       -4.64     13.20 o 
  15   2   8        8.59       -3.59     15.55 o 
  16   2   8       58.50       99.78     19.74 o 
  17   2   8        2.81        9.82     18.83 o 
  18   2   8       24.59       14.29     21.68 o 
  19   2   8        0.17       -3.61     21.89 o 
  20   2   8        0.68      -29.54     48.00 o 
  21   2   8       22.27       44.93     54.83 o 
 -29   3   8      497.18      453.20     66.79 o 
 -28   3   8      566.26      613.83     36.10 o 
 -27   3   8       42.64       47.45     20.87 o 
 -26   3   8      204.07      218.72     27.73 o 
 -25   3   8      970.92      985.40     31.76 o 
 -24   3   8     1428.69     1479.62     44.66 o 
 -23   3   8      256.78      278.88     20.08 o 
 -22   3   8       57.58       72.85     15.83 o 
 -21   3   8     1324.44     1305.67     32.37 o 
 -20   3   8     2627.62     2640.84     40.46 o 
 -19   3   8     1343.90     1375.47     27.10 o 
 -18   3   8       30.19       61.92     11.17 o 
 -17   3   8     1199.17     1151.47     21.86 o 
 -16   3   8     3953.95     3890.26     44.16 o 
 -15   3   8     2809.64     2838.49     34.26 o 
 -14   3   8      496.30      556.13     12.12 o 
 -13   3   8      945.08      916.67     14.51 o 
 -12   3   8     4733.34     4568.18     40.91 o 
 -11   3   8     4171.17     4165.16     38.91 o 
 -10   3   8     1560.29     1581.24     18.99 o 
  -9   3   8      520.10      507.50     10.37 o 
  -8   3   8     3130.55     3082.21     28.76 o 
  -7   3   8     4893.38     4800.69     41.28 o 
  -6   3   8     3343.01     3230.98     30.41 o 
  -5   3   8       12.71        5.56      5.54 o 
  -4   3   8     2023.15     2035.76     24.28 o 
  -3   3   8     4368.93     4284.05     44.54 o 
  -2   3   8     4409.93     4250.77     44.49 o 
  -1   3   8      235.93      208.83      9.29 o 
   0   3   8      761.81      763.80     13.74 o 
   1   3   8     3077.23     3125.91     33.50 o 
   2   3   8     3748.31     3652.19     38.11 o 
   3   3   8      536.56      534.78     17.64 o 
   4   3   8      164.72      185.65     10.17 o 
   5   3   8     1696.37     1688.40     23.45 o 
   6   3   8     1837.00     1761.48     31.59 o 
   7   3   8      703.81      666.82     17.06 o 
   8   3   8       15.32        1.50      9.73 o 
   9   3   8      468.29      529.46     16.44 o 
  10   3   8     1066.61     1086.30     24.76 o 
  11   3   8      575.26      560.43     23.92 o 
  12   3   8      119.00       88.43     14.59 o 
  13   3   8      162.90      210.63     22.78 o 
  14   3   8      409.52      375.14     21.44 o 
  15   3   8      289.81      267.03     20.44 o 
  16   3   8      102.46       86.89     17.86 o 
  17   3   8       22.35        1.99     17.10 o 
  18   3   8      142.88      139.84     22.60 o 
  19   3   8      104.46       85.68     21.96 o 
  20   3   8       49.11       19.28     24.55 o 
  21   3   8        0.05       -7.34     26.96 o 
  22   3   8       20.09       35.52     36.99 o 
 -29   4   8        2.93      -23.89     25.33 o 
 -28   4   8      225.97      255.87     50.36 o 
 -27   4   8      661.16      719.51     34.26 o 
 -26   4   8      593.85      612.77     31.42 o 
 -25   4   8       68.36       99.74     17.98 o 
 -24   4   8      179.67      207.43     19.69 o 
 -23   4   8     1255.87     1206.78     39.01 o 
 -22   4   8     1597.77     1546.84     33.07 o 
 -21   4   8      635.24      703.57     21.22 o 
 -20   4   8      100.90      102.60     12.80 o 
 -19   4   8     1251.01     1234.46     25.56 o 
 -18   4   8     2898.03     2795.31     38.01 o 
 -17   4   8     1586.98     1588.85     23.27 o 
 -16   4   8       89.99      130.76      9.48 o 
 -15   4   8     1177.52     1130.33     16.40 o 
 -14   4   8     3310.14     3241.11     31.72 o 
 -13   4   8     3283.32     3199.44     30.01 o 
 -12   4   8      497.04      509.61     12.75 o 
 -11   4   8      487.19      483.76      9.89 o 
 -10   4   8     3166.56     3096.04     31.44 o 
  -9   4   8     5367.35     5247.51     44.10 o 
  -8   4   8     1509.70     1494.70     17.23 o 
  -7   4   8       80.01       78.74      5.87 o 
  -6   4   8     3131.31     3080.63     27.89 o 
  -5   4   8     3934.02     3946.74     34.17 o 
  -4   4   8     3172.89     3096.23     28.39 o 
  -3   4   8       10.46        7.52      5.48 o 
  -2   4   8      844.07      890.44     17.03 o 
  -1   4   8     4464.12     4529.10     44.73 o 
   0   4   8     2532.47     2479.52     25.88 o 
   1   4   8      639.40      603.54     13.62 o 
   2   4   8      461.61      476.21     11.20 o 
   3   4   8     1687.39     1708.73     26.29 o 
   4   4   8     2414.03     2415.39     28.90 o 
   5   4   8      853.40      822.09     19.64 o 
   6   4   8       10.52       18.38      9.38 o 
   7   4   8      835.12      850.96     18.87 o 
   8   4   8     1065.53     1162.03     23.29 o 
   9   4   8      515.96      509.37     22.69 o 
  10   4   8       59.48       29.48     13.21 o 
  11   4   8      306.41      340.86     18.94 o 
  12   4   8      275.30      290.24     18.81 o 
  13   4   8      423.54      408.45     29.65 o 
  14   4   8       14.28      -12.98     15.36 o 
  15   4   8       21.68       39.23     17.10 o 
  16   4   8      173.22      212.51     20.11 o 
  17   4   8       93.44      120.69     19.50 o 
  18   4   8       69.79       32.84     18.82 o 
  19   4   8       14.34       23.06     20.98 o 
  20   4   8       30.71      -14.56     24.26 o 
  21   4   8       68.62      -29.50     38.38 o 
  22   4   8       14.26      -35.75     35.75 o 
 -28   5   8        1.02      -19.38     39.92 o 
 -27   5   8        1.55      -16.11     18.30 o 
 -26   5   8        9.83      -12.92     17.67 o 
 -25   5   8       50.65       13.30     15.67 o 
 -24   5   8        2.43       16.33     14.03 o 
 -23   5   8        0.49       11.30     13.56 o 
 -22   5   8       15.20      -12.21     12.21 o 
 -21   5   8       40.09       37.98     12.44 o 
 -20   5   8       53.58       32.69     11.39 o 
 -19   5   8       34.35       30.89      9.60 o 
 -18   5   8       47.35       43.99      9.44 o 
 -17   5   8       89.79       70.98      8.42 o 
 -16   5   8       53.33       68.13      7.99 o 
 -15   5   8        4.37       20.91      6.42 o 
 -14   5   8       25.06       45.47      6.28 o 
 -13   5   8       67.87       61.84      6.22 o 
 -12   5   8       44.56       63.93      5.96 o 
 -11   5   8      130.84      163.14      6.91 o 
 -10   5   8      114.35      126.11      6.78 o 
  -9   5   8       53.31       42.00      5.53 o 
  -8   5   8      288.87      308.56      8.04 o 
  -7   5   8      103.34      131.69      6.38 o 
  -6   5   8        3.81       15.40      5.87 o 
  -5   5   8      101.32       87.56      6.01 o 
  -4   5   8      305.56      344.46      8.66 o 
  -3   5   8      172.92      271.43      9.12 o 
  -2   5   8        1.15       45.53      6.09 o 
  -1   5   8       37.63       38.26      6.33 o 
   0   5   8       92.44      121.97      6.97 o 
   1   5   8      119.31      237.77      9.78 o 
   2   5   8       10.18       89.62      7.77 o 
   3   5   8        3.89       17.09      6.65 o 
   4   5   8      217.98      214.51     10.74 o 
   5   5   8        7.36       47.71      8.99 o 
   6   5   8       98.69      206.02     11.16 o 
   7   5   8        0.96       30.68      9.36 o 
   8   5   8       23.37       38.97     10.32 o 
   9   5   8       91.14      134.72     14.55 o 
  10   5   8       33.44      102.81     12.92 o 
  11   5   8        9.91       46.44     12.49 o 
  12   5   8       32.65       52.57     14.45 o 
  13   5   8        2.11       -6.35     15.29 o 
  14   5   8       25.41       47.92     17.00 o 
  15   5   8       10.12       44.64     17.48 o 
  16   5   8        0.93       -5.09     16.69 o 
  17   5   8        0.32       -8.85     17.53 o 
  18   5   8       14.11       38.94     21.67 o 
  19   5   8        0.20       23.81     21.70 o 
  20   5   8        6.10        9.51     29.50 o 
  21   5   8        0.14      -19.07     29.41 o 
 -27   6   8      224.75      271.65     50.44 o 
 -26   6   8      357.51      400.59     49.02 o 
 -25   6   8      135.08      168.19     28.65 o 
 -24   6   8       27.35       45.83     25.46 o 
 -23   6   8      379.95      450.05     52.99 o 
 -22   6   8      575.68      640.10     47.29 o 
 -21   6   8      331.78      392.39     18.82 o 
 -20   6   8        0.01        2.87     10.85 o 
 -19   6   8      388.86      405.49     15.26 o 
 -18   6   8     1022.25     1074.10     20.85 o 
 -17   6   8      764.77      819.89     16.40 o 
 -16   6   8       46.34       51.82      7.97 o 
 -15   6   8      248.96      267.09      9.95 o 
 -14   6   8     1051.85     1062.21     14.97 o 
 -13   6   8     1560.75     1582.58     21.54 o 
 -12   6   8      465.03      494.82     11.33 o 
 -11   6   8       90.20       95.65      8.62 o 
 -10   6   8     1055.53     1016.59     14.40 o 
  -9   6   8     1740.77     1679.29     19.31 o 
  -8   6   8      818.01      779.29     14.14 o 
  -7   6   8        4.39        5.90      5.86 o 
  -6   6   8      880.04      821.74     13.96 o 
  -5   6   8     1918.76     1791.81     19.21 o 
  -4   6   8     1177.26     1119.03     14.51 o 
  -3   6   8       25.20       18.29      5.75 o 
  -2   6   8      467.70      427.27      9.11 o 
  -1   6   8     1195.25     1081.62     16.16 o 
   0   6   8     1170.60     1095.23     17.72 o 
   1   6   8      403.80      375.07     10.29 o 
   2   6   8       82.91       98.68      8.43 o 
   3   6   8      771.00      715.46     13.61 o 
   4   6   8      902.95      830.75     15.29 o 
   5   6   8      516.67      438.03     12.68 o 
   6   6   8        2.87       -8.35      8.35 o 
   7   6   8      286.55      286.86     14.22 o 
   8   6   8      593.52      528.91     19.25 o 
   9   6   8      325.95      303.65     15.16 o 
  10   6   8       11.83        0.94     11.77 o 
  11   6   8       73.41       48.66     12.39 o 
  12   6   8      155.65      138.13     13.82 o 
  13   6   8      145.79      115.65     15.23 o 
  14   6   8       55.92       11.92     16.58 o 
  15   6   8        6.20      -11.97     16.48 o 
  16   6   8       72.33       66.97     18.45 o 
  17   6   8       65.65       13.73     20.97 o 
  18   6   8       22.20       47.23     21.59 o 
  19   6   8        3.58        5.57     23.92 o 
  20   6   8       17.69       30.24     34.05 o 
 -26   7   8      119.00       80.43     32.59 o 
 -25   7   8      518.40      453.79     35.28 o 
 -24   7   8      682.69      697.83     38.96 o 
 -23   7   8      225.57      227.71     24.05 o 
 -22   7   8       57.22       83.42     17.83 o 
 -21   7   8      779.32      776.28     25.03 o 
 -20   7   8     1217.12     1208.94     30.52 o 
 -19   7   8      610.93      684.50     20.49 o 
 -18   7   8        0.27        2.64      9.05 o 
 -17   7   8      733.91      729.84     16.11 o 
 -16   7   8     1913.39     1902.45     26.33 o 
 -15   7   8     1843.33     1816.68     24.95 o 
 -14   7   8       34.41       40.39      8.45 o 
 -13   7   8      513.70      522.61     13.40 o 
 -12   7   8     2399.09     2285.73     46.23 o 
 -11   7   8     2058.47     1950.52     31.92 o 
 -10   7   8      597.74      569.68     12.93 o 
  -9   7   8      188.52      196.83      7.67 o 
  -8   7   8     1705.54     1639.44     21.25 o 
  -7   7   8     3075.94     2916.54     30.07 o 
  -6   7   8     1022.08      984.93     15.97 o 
  -5   7   8        3.07       -1.79      6.09 o 
  -4   7   8     1370.20     1317.00     17.90 o 
  -3   7   8     2454.55     2395.31     26.49 o 
  -2   7   8     1576.01     1485.22     18.65 o 
  -1   7   8      144.33      151.23      7.86 o 
   0   7   8      773.40      753.86     12.02 o 
   1   7   8     1207.49     1189.53     15.50 o 
   2   7   8     1505.90     1453.27     20.94 o 
   3   7   8      302.17      288.32     10.98 o 
   4   7   8       83.20      103.27      7.98 o 
   5   7   8      898.84      897.26     15.13 o 
   6   7   8      747.93      694.74     16.47 o 
   7   7   8      499.77      472.35     19.46 o 
   8   7   8       35.87       19.76     10.14 o 
   9   7   8      157.38      188.15     14.77 o 
  10   7   8      615.05      640.96     19.63 o 
  11   7   8      274.61      243.71     15.49 o 
  12   7   8       13.95       12.99     12.73 o 
  13   7   8       93.34      126.14     15.26 o 
  14   7   8      211.54      221.53     16.75 o 
  15   7   8      128.23       93.59     20.17 o 
  16   7   8       33.55       -4.82     20.54 o 
  17   7   8        3.89      -13.04     20.01 o 
  18   7   8       83.50       82.61     25.30 o 
  19   7   8       78.06       50.25     32.24 o 
 -25   8   8        5.58       34.77     30.84 o 
 -24   8   8       76.52       46.61     28.77 o 
 -23   8   8      184.40      201.40     21.95 o 
 -22   8   8      205.74      172.81     21.36 o 
 -21   8   8        6.60       16.73     16.95 o 
 -20   8   8       12.72       25.79     13.83 o 
 -19   8   8      276.45      246.56     19.64 o 
 -18   8   8      324.14      308.73     16.16 o 
 -17   8   8      156.67      160.36     13.04 o 
 -16   8   8        4.21       -7.14      9.97 o 
 -15   8   8      287.75      255.31     16.36 o 
 -14   8   8      620.96      602.68     23.98 o 
 -13   8   8      398.81      418.49     13.25 o 
 -12   8   8       12.42        9.21      7.59 o 
 -11   8   8      234.95      220.55      9.12 o 
 -10   8   8      643.51      613.55     13.00 o 
  -9   8   8      455.70      460.04     15.77 o 
  -8   8   8      143.88      150.26     11.22 o 
  -7   8   8      141.70      144.85      7.75 o 
  -6   8   8      248.53      250.86      8.19 o 
  -5   8   8      692.40      755.99     15.39 o 
  -4   8   8      196.48      221.84      8.13 o 
  -3   8   8        0.79       -4.01      6.13 o 
  -2   8   8      202.17      235.79      8.93 o 
  -1   8   8      445.20      522.18     12.88 o 
   0   8   8      408.61      484.34     12.63 o 
   1   8   8        0.75        7.37      6.74 o 
   2   8   8       72.42       73.16      7.66 o 
   3   8   8      326.33      402.06     11.19 o 
   4   8   8      212.08      299.11     11.44 o 
   5   8   8       20.04       40.10     10.51 o 
   6   8   8        5.33        8.24      8.91 o 
   7   8   8      181.38      253.61     11.87 o 
   8   8   8      100.81      166.65     11.71 o 
   9   8   8       56.52       70.86     12.14 o 
  10   8   8        0.41        0.05     12.42 o 
  11   8   8       39.86       48.36     14.09 o 
  12   8   8       55.01       64.05     14.81 o 
  13   8   8       40.62       32.88     14.73 o 
  14   8   8       17.21        1.97     14.28 o 
  15   8   8       35.71       19.10     18.99 o 
  16   8   8       16.85       44.22     21.44 o 
  17   8   8       19.45       -8.68     30.95 o 
  18   8   8        2.31       19.49     32.10 o 
 -24   9   8       43.88       55.30     24.03 o 
 -23   9   8       49.90       66.53     24.10 o 
 -22   9   8        0.19      -11.82     18.94 o 
 -21   9   8       23.00       29.22     19.02 o 
 -20   9   8      101.54      132.68     17.59 o 
 -19   9   8      117.43      104.83     15.56 o 
 -18   9   8       37.54       22.63     13.40 o 
 -17   9   8       31.50       39.21     11.46 o 
 -16   9   8       85.73      103.98     17.14 o 
 -15   9   8      270.92      285.25     13.54 o 
 -14   9   8       42.59       46.56     16.35 o 
 -13   9   8        4.42        0.94      8.91 o 
 -12   9   8       83.28       88.01      8.99 o 
 -11   9   8      240.18      248.60     11.47 o 
 -10   9   8      119.76      139.19     11.86 o 
  -9   9   8        6.26       -9.26      9.26 o 
  -8   9   8       71.52       65.10     10.14 o 
  -7   9   8      190.80      211.16     11.76 o 
  -6   9   8      208.38      195.55     10.68 o 
  -5   9   8       35.85       24.08      6.80 o 
  -4   9   8        0.77        0.12      6.96 o 
  -3   9   8      201.40      189.33      8.53 o 
  -2   9   8      165.50      180.26      9.16 o 
  -1   9   8      164.66      162.33      9.93 o 
   0   9   8        6.95        4.12      8.94 o 
   1   9   8       71.27       67.47      9.00 o 
   2   9   8       87.83       97.88      8.53 o 
   3   9   8       81.75       61.58      9.48 o 
   4   9   8        9.55        6.52      9.72 o 
   5   9   8       14.94       22.56      9.18 o 
   6   9   8       47.61       43.70      9.92 o 
   7   9   8       49.74       44.68     10.42 o 
   8   9   8       25.47       23.94     10.13 o 
   9   9   8        7.68        4.34     10.96 o 
  10   9   8        4.52       18.92     12.00 o 
  11   9   8       44.40       38.44     14.43 o 
  12   9   8       12.68      -12.62     14.20 o 
  13   9   8        1.50        9.66     16.56 o 
  14   9   8       13.50       12.62     17.15 o 
  15   9   8        8.13       35.04     16.59 o 
  16   9   8        6.80       15.90     40.46 o 
  17   9   8        0.11      -34.17     39.57 o 
 -22  10   8      325.19      366.05     30.03 o 
 -21  10   8      144.42      126.11     20.76 o 
 -20  10   8        3.02      -15.65     15.65 o 
 -19  10   8      197.43      217.64     20.95 o 
 -18  10   8      605.21      645.95     26.92 o 
 -17  10   8      281.57      274.48     21.62 o 
 -16  10   8       25.72       25.01     16.47 o 
 -15  10   8      124.30       94.83     13.69 o 
 -14  10   8      707.18      642.94     25.51 o 
 -13  10   8      553.46      558.04     21.81 o 
 -12  10   8      253.25      276.41     17.70 o 
 -11  10   8      178.62      168.86     15.24 o 
 -10  10   8      574.20      590.97     30.69 o 
  -9  10   8      832.49      808.52     23.42 o 
  -8  10   8      281.78      300.85     16.97 o 
  -7  10   8        0.42      -10.85     10.85 o 
  -6  10   8      526.10      522.44     18.96 o 
  -5  10   8      644.82      605.03     20.22 o 
  -4  10   8      728.05      695.31     15.71 o 
  -3  10   8        1.44        4.18      7.48 o 
  -2  10   8      166.79      149.35     10.54 o 
  -1  10   8      505.32      502.73     14.71 o 
   0  10   8      619.59      607.82     16.45 o 
   1  10   8       98.08       89.96     10.67 o 
   2  10   8       42.17       29.61     10.11 o 
   3  10   8      428.49      427.28     14.52 o 
   4  10   8      421.74      377.07     14.02 o 
   5  10   8      132.81       97.54     12.12 o 
   6  10   8        5.47        9.20     13.15 o 
   7  10   8      113.06       75.85     12.90 o 
   8  10   8      311.78      266.61     13.82 o 
   9  10   8      105.71       60.05     11.90 o 
  10  10   8       22.89       -1.90     12.24 o 
  11  10   8       74.22       73.74     16.23 o 
  12  10   8       96.30       65.65     17.78 o 
  13  10   8       86.60       66.83     18.17 o 
  14  10   8       24.11       30.40     22.72 o 
  15  10   8        4.47       22.11     29.35 o 
 -20  11   8      233.31      225.67     21.77 o 
 -19  11   8       62.84       37.11     23.28 o 
 -18  11   8        3.04      -10.14     19.06 o 
 -17  11   8      161.13      120.69     20.61 o 
 -16  11   8      323.65      352.72     27.28 o 
 -15  11   8      247.46      254.41     41.66 o 
 -14  11   8        0.58       15.39     15.66 o 
 -13  11   8      136.34       91.73     20.87 o 
 -12  11   8      262.41      244.21     23.25 o 
 -11  11   8      402.26      434.60     30.05 o 
 -10  11   8       42.10       48.71     14.38 o 
  -9  11   8       16.17       22.68     13.20 o 
  -8  11   8      421.91      491.87     20.28 o 
  -7  11   8      422.17      437.33     18.41 o 
  -6  11   8      152.14      172.46     13.42 o 
  -5  11   8       25.75       25.21     10.56 o 
  -4  11   8      129.24      138.68     10.65 o 
  -3  11   8      464.10      496.66     20.16 o 
  -2  11   8      173.98      215.28     16.43 o 
  -1  11   8        8.40       -7.81     10.10 o 
   0  11   8      133.76      172.56     13.03 o 
   1  11   8      245.51      305.06     16.60 o 
   2  11   8      135.60      175.78     11.92 o 
   3  11   8       51.21       53.85     10.82 o 
   4  11   8       26.51       34.16     12.40 o 
   5  11   8      122.75      176.21     15.57 o 
   6  11   8      189.28      219.93     13.50 o 
   7  11   8       35.42       46.79     12.17 o 
   8  11   8        1.91      -12.15     12.41 o 
   9  11   8       91.72      104.51     15.07 o 
  10  11   8       39.96       44.78     14.85 o 
  11  11   8       65.92       56.88     16.63 o 
  12  11   8        0.62      -12.63     21.79 o 
  13  11   8       17.95        5.66     22.30 o 
 -18  12   8        4.31      -22.33     45.41 o 
 -17  12   8        1.72        2.52     21.75 o 
 -16  12   8       22.06       18.03     21.30 o 
 -15  12   8        5.92       -0.72     27.29 o 
 -14  12   8       11.08       -3.18     16.88 o 
 -13  12   8        0.18        1.87     22.50 o 
 -12  12   8        9.79       12.46     22.14 o 
 -11  12   8       37.74       33.71     22.76 o 
 -10  12   8       11.79       17.55     18.51 o 
  -9  12   8        0.08        2.04     17.41 o 
  -8  12   8       22.87       16.53     17.88 o 
  -7  12   8        4.16        5.48     17.01 o 
  -6  12   8       15.27        8.03     15.85 o 
  -5  12   8        8.95       17.55     12.56 o 
  -4  12   8        0.98       -1.58     12.35 o 
  -3  12   8       18.48       14.97     12.58 o 
  -2  12   8       28.79       58.39     13.76 o 
  -1  12   8        0.47        5.17     13.01 o 
   0  12   8        1.10       14.21     13.12 o 
   1  12   8        5.82       15.81     11.56 o 
   2  12   8       15.52       23.89     11.29 o 
   3  12   8        8.96       35.59     11.76 o 
   4  12   8        0.05       12.77     13.65 o 
   5  12   8        2.68        7.71     14.73 o 
   6  12   8       13.81      -10.76     15.02 o 
   7  12   8        0.82       25.70     14.07 o 
   8  12   8        4.20       14.15     13.33 o 
   9  12   8        0.11        9.96     16.65 o 
  10  12   8        5.59      -16.81     16.81 o 
 -14  13   8       19.37       64.75     38.53 o 
 -13  13   8        2.93       22.46     29.74 o 
 -12  13   8      126.62      149.42     32.46 o 
 -11  13   8      142.26      183.60     29.10 o 
 -10  13   8       73.40      100.49     24.39 o 
  -9  13   8        1.13        4.41     21.57 o 
  -8  13   8       47.71       70.53     22.22 o 
  -7  13   8      161.93      176.11     24.47 o 
  -6  13   8      118.98      155.93     21.23 o 
  -5  13   8       18.38       11.16     15.40 o 
  -4  13   8       57.77       60.46     15.38 o 
  -3  13   8      106.02       90.60     15.80 o 
  -2  13   8      105.44       94.19     16.04 o 
  -1  13   8       35.05       47.56     14.26 o 
   0  13   8        8.61        7.54     13.84 o 
   1  13   8       47.52       47.79     12.77 o 
   2  13   8      116.14      118.45     12.99 o 
   3  13   8       37.50       42.52     12.28 o 
   4  13   8        0.00       15.81     17.13 o 
   5  13   8       25.47       35.57     21.55 o 
   6  13   8       36.92       49.38     16.71 o 
   7  13   8       56.76       46.40     16.81 o 
  -9  14   8      140.11      139.77     31.38 o 
  -8  14   8       35.35       42.95     28.48 o 
  -7  14   8       10.03       -3.78     32.76 o 
  -6  14   8       72.83       80.53     34.86 o 
  -5  14   8      136.27      173.27     28.68 o 
  -4  14   8       51.21       54.47     39.97 o 
  -3  14   8        2.88       18.52     18.61 o 
  -2  14   8       50.32       43.63     19.16 o 
  -1  14   8      114.96      130.57     19.10 o 
   0  14   8       82.15       90.59     20.50 o 
   1  14   8        7.03       17.85     18.36 o 
   2  14   8       21.01       72.97     31.51 o 
 -29   1   9       91.42       76.65     57.23 o 
 -28   1   9       16.61      -22.91     25.00 o 
 -27   1   9      465.98      498.88     34.49 o 
 -26   1   9      618.71      634.71     37.09 o 
 -25   1   9      356.40      402.91     25.49 o 
 -24   1   9        0.94       -4.31     15.71 o 
 -23   1   9      490.04      497.51     25.64 o 
 -22   1   9      952.39      969.82     28.24 o 
 -21   1   9     1037.75     1069.51     30.62 o 
 -20   1   9       87.64       94.79     15.95 o 
 -19   1   9      376.58      346.96     20.30 o 
 -18   1   9     1742.41     1733.70     39.14 o 
 -17   1   9     1761.09     1816.24     39.92 o 
 -16   1   9      507.75      536.54     21.46 o 
 -15   1   9      255.57      226.38     16.13 o 
 -14   1   9     1524.17     1468.24     51.14 o 
 -13   1   9     3459.68     3492.31     43.15 o 
 -12   1   9      933.68      979.97     21.37 o 
 -11   1   9        0.26        0.39      9.55 o 
 -10   1   9     1651.33     1522.91     29.13 o 
  -9   1   9     2797.01     2716.63     45.27 o 
  -8   1   9     1628.65     1571.64     28.60 o 
  -7   1   9      276.76      306.58     20.46 o 
  -6   1   9      524.16      495.27     15.68 o 
  -5   1   9     2539.73     2451.36     38.23 o 
  -4   1   9     1953.88     1921.39     29.07 o 
  -3   1   9      551.66      505.66     18.47 o 
  -2   1   9       78.92       85.53      9.87 o 
  -1   1   9     1845.57     1984.76     30.54 o 
   0   1   9     1368.54     1313.19     35.80 o 
   1   1   9     1125.06     1068.30     20.03 o 
   2   1   9       84.38       94.75     11.47 o 
   3   1   9      793.97      851.46     19.51 o 
   4   1   9     1240.74     1267.28     23.54 o 
   5   1   9      552.33      598.65     22.51 o 
   6   1   9       33.68       20.42     10.62 o 
   7   1   9      196.07      250.41     16.77 o 
   8   1   9      592.67      629.09     24.31 o 
   9   1   9      727.00      721.33     24.38 o 
  10   1   9       73.79       52.49     14.96 o 
  11   1   9        7.52      -15.35     15.35 o 
  12   1   9      221.48      231.43     19.35 o 
  13   1   9      389.91      445.84     27.51 o 
  14   1   9       67.13        9.74     22.29 o 
  15   1   9        9.49       -2.24     25.79 o 
  16   1   9       86.15      165.59     40.31 o 
  17   1   9      104.94       41.86     41.51 o 
  18   1   9       28.20       35.98     42.50 o 
  19   1   9        5.12       30.04     57.84 o 
  20   1   9        4.37       37.53     57.76 o 
 -29   2   9      527.07      626.38     66.25 o 
 -28   2   9      650.53      704.44     55.82 o 
 -27   2   9      238.76      241.79     25.24 o 
 -26   2   9       48.47       74.05     21.79 o 
 -25   2   9      599.85      651.33     32.52 o 
 -24   2   9     1603.62     1649.54     36.91 o 
 -23   2   9      819.69      875.58     27.48 o 
 -22   2   9       39.46       28.90     16.20 o 
 -21   2   9      993.32     1005.98     30.14 o 
 -20   2   9     2242.67     2168.55     75.05 o 
 -19   2   9     2110.70     2217.57     42.65 o 
 -18   2   9      339.88      378.69     22.14 o 
 -17   2   9      427.28      449.42     21.17 o 
 -16   2   9     3111.79     3017.77     44.36 o 
 -15   2   9     3432.96     3433.76     44.64 o 
 -14   2   9     1240.82     1312.98     23.86 o 
 -13   2   9       54.97       40.24      9.34 o 
 -12   2   9     2495.41     2504.95     34.99 o 
 -11   2   9     3906.49     3829.16     45.78 o 
 -10   2   9     3990.86     3964.07     47.74 o 
  -9   2   9       33.58       38.07      9.62 o 
  -8   2   9     1572.81     1505.69     24.80 o 
  -7   2   9     5411.39     5412.87     61.55 o 
  -6   2   9     2972.65     3033.33     39.09 o 
  -5   2   9      659.76      677.48     16.59 o 
  -4   2   9      600.62      601.57     17.22 o 
  -3   2   9     2610.31     2667.99     34.66 o 
  -2   2   9     4359.84     4410.93     71.06 o 
  -1   2   9      815.70      800.67     17.15 o 
   0   2   9       14.60       20.68      8.15 o 
   1   2   9     1529.85     1595.20     25.20 o 
   2   2   9     2403.39     2378.94     32.88 o 
   3   2   9     1116.94     1086.41     21.28 o 
   4   2   9      215.14      214.61     12.18 o 
   5   2   9      703.45      745.65     19.03 o 
   6   2   9     1480.87     1561.00     26.75 o 
   7   2   9      862.50      855.51     19.99 o 
   8   2   9       89.91       70.23     12.38 o 
   9   2   9       58.05       46.63     14.58 o 
  10   2   9      635.77      722.32     20.97 o 
  11   2   9      339.64      353.41     18.22 o 
  12   2   9      213.75      165.28     17.42 o 
  13   2   9       27.96       40.47     15.92 o 
  14   2   9      124.94      114.26     21.46 o 
  15   2   9      167.90      171.30     24.02 o 
  16   2   9       91.07       65.37     22.09 o 
  17   2   9        3.09      -24.02     26.67 o 
  18   2   9       24.86        2.52     31.25 o 
  19   2   9       90.10      135.70     43.68 o 
 -29   3   9       10.34       29.95     54.52 o 
 -28   3   9       16.99        0.25     30.17 o 
 -27   3   9       89.82       88.72     28.88 o 
 -26   3   9      164.19      151.94     24.97 o 
 -25   3   9       38.07       48.66     18.16 o 
 -24   3   9       12.66       11.06     16.94 o 
 -23   3   9       87.09      103.10     17.87 o 
 -22   3   9      220.74      211.04     19.04 o 
 -21   3   9      264.73      238.50     19.23 o 
 -20   3   9        5.32       20.81     14.71 o 
 -19   3   9       81.55       58.36     12.34 o 
 -18   3   9      672.78      680.49     19.81 o 
 -17   3   9      203.14      211.61     13.47 o 
 -16   3   9       37.86       42.35     10.40 o 
 -15   3   9       55.58       35.83     10.06 o 
 -14   3   9      349.70      312.77     16.73 o 
 -13   3   9      552.99      549.12     14.21 o 
 -12   3   9      197.81      227.93     13.08 o 
 -11   3   9       34.24       21.44      6.68 o 
 -10   3   9      618.39      609.71     12.36 o 
  -9   3   9      521.88      576.61     11.78 o 
  -8   3   9      295.82      333.16      9.83 o 
  -7   3   9       45.49       55.09      7.64 o 
  -6   3   9      599.96      572.77     13.13 o 
  -5   3   9      760.55      834.84     16.35 o 
  -4   3   9      807.66      948.62     17.58 o 
  -3   3   9        2.75       18.89      7.12 o 
  -2   3   9      133.54      152.74      9.22 o 
  -1   3   9      487.82      554.44     14.96 o 
   0   3   9      495.74      625.71     15.91 o 
   1   3   9      338.44      369.43     16.17 o 
   2   3   9       42.99       37.82      9.25 o 
   3   3   9      265.56      311.64     13.38 o 
   4   3   9      361.71      484.54     14.77 o 
   5   3   9       94.81      166.16     12.09 o 
   6   3   9        6.14        6.53     10.27 o 
   7   3   9       28.20       27.98     11.10 o 
   8   3   9      260.55      332.83     15.32 o 
   9   3   9       88.15      123.88     12.78 o 
  10   3   9        8.60       17.51     13.84 o 
  11   3   9       48.06       65.76     14.94 o 
  12   3   9       41.75       72.17     16.53 o 
  13   3   9       55.71       85.36     17.54 o 
  14   3   9        8.71       -1.97     16.49 o 
  15   3   9        0.21       -7.86     16.70 o 
  16   3   9       46.25       30.65     20.29 o 
  17   3   9       23.63       59.46     22.69 o 
  18   3   9        8.71        3.17     32.42 o 
  19   3   9        0.23        1.60     26.15 o 
 -28   4   9      157.83      180.74     34.66 o 
 -27   4   9       97.26      121.51     23.95 o 
 -26   4   9        0.91      -20.17     20.17 o 
 -25   4   9       89.52      112.20     20.36 o 
 -24   4   9      284.07      313.60     26.00 o 
 -23   4   9      214.13      251.18     23.43 o 
 -22   4   9       14.26        1.64     15.48 o 
 -21   4   9       41.38       50.33     13.35 o 
 -20   4   9      553.26      636.44     20.47 o 
 -19   4   9      425.24      512.76     18.03 o 
 -18   4   9       75.47       94.41     12.36 o 
 -17   4   9       22.64        4.30     10.18 o 
 -16   4   9      522.62      552.39     17.48 o 
 -15   4   9      459.87      506.54     12.66 o 
 -14   4   9      539.33      587.59     13.49 o 
 -13   4   9       19.73        9.53      7.02 o 
 -12   4   9      488.82      486.78     11.87 o 
 -11   4   9      861.63      887.76     15.04 o 
 -10   4   9      515.55      553.77     12.41 o 
  -9   4   9      138.62      139.60      7.27 o 
  -8   4   9      214.74      207.09      8.75 o 
  -7   4   9      612.51      653.05     11.68 o 
  -6   4   9     1144.45     1126.96     16.93 o 
  -5   4   9      218.78      233.54      9.84 o 
  -4   4   9      229.20      227.54     10.19 o 
  -3   4   9      452.07      489.03     13.92 o 
  -2   4   9      682.71      675.97     18.00 o 
  -1   4   9      197.33      206.60     10.06 o 
   0   4   9       28.08       31.83      8.59 o 
   1   4   9      229.20      230.23     11.54 o 
   2   4   9      676.45      671.07     17.00 o 
   3   4   9      407.19      387.75     18.16 o 
   4   4   9        9.77        0.84      9.78 o 
   5   4   9       19.48       24.72     10.71 o 
   6   4   9      382.54      420.55     19.13 o 
   7   4   9      224.70      252.56     14.11 o 
   8   4   9       91.77       68.91     12.57 o 
   9   4   9       16.31       24.79     14.21 o 
  10   4   9      157.20      164.64     17.25 o 
  11   4   9       73.25       75.67     16.27 o 
  12   4   9       28.73       14.52     16.08 o 
  13   4   9        1.52       -1.26     16.06 o 
  14   4   9       11.09      -10.45     16.78 o 
  15   4   9       62.15       44.97     18.15 o 
  16   4   9       24.66       38.34     18.23 o 
  17   4   9        4.95      -19.84     19.84 o 
  18   4   9        6.01        4.34     23.79 o 
  19   4   9        8.68       -4.79     36.37 o 
  20   4   9       22.46       35.37     37.14 o 
 -27   5   9      392.72      510.95     55.47 o 
 -26   5   9      613.40      730.86     38.56 o 
 -25   5   9      395.97      453.13     30.19 o 
 -24   5   9        1.27        4.74     15.22 o 
 -23   5   9      497.88      531.70     24.20 o 
 -22   5   9     1209.99     1204.49     26.38 o 
 -21   5   9      832.12      911.94     30.34 o 
 -20   5   9      110.05      120.18     13.08 o 
 -19   5   9      376.72      366.52     15.45 o 
 -18   5   9     1450.00     1368.21     24.40 o 
 -17   5   9     2067.64     2073.05     27.27 o 
 -16   5   9      667.23      710.10     14.43 o 
 -15   5   9      231.37      242.47      9.46 o 
 -14   5   9     1863.89     1848.18     22.44 o 
 -13   5   9     2613.49     2559.60     25.64 o 
 -12   5   9     1106.07     1092.99     16.83 o 
 -11   5   9        0.99        3.07      6.24 o 
 -10   5   9     1321.58     1290.89     16.60 o 
  -9   5   9     2864.50     2755.49     26.77 o 
  -8   5   9     2304.57     2253.95     25.66 o 
  -7   5   9       54.52       61.45      6.65 o 
  -6   5   9      512.41      525.29     11.03 o 
  -5   5   9     2750.12     2653.24     26.63 o 
  -4   5   9     2280.41     2147.88     23.82 o 
  -3   5   9      719.72      681.24     14.20 o 
  -2   5   9      141.29      158.85      9.14 o 
  -1   5   9     2070.98     1984.38     25.10 o 
   0   5   9     2192.01     2100.98     32.83 o 
   1   5   9      622.59      610.06     14.89 o 
   2   5   9        0.57        4.19      9.08 o 
   3   5   9      614.82      682.12     16.92 o 
   4   5   9     1379.04     1338.42     23.35 o 
   5   5   9      570.84      534.09     16.81 o 
   6   5   9      127.89      117.69     12.79 o 
   7   5   9      298.05      356.37     15.88 o 
   8   5   9      461.04      424.03     20.65 o 
   9   5   9      448.88      418.51     20.53 o 
  10   5   9       88.45       72.32     15.99 o 
  11   5   9        9.45      -15.09     15.09 o 
  12   5   9      292.95      321.27     20.94 o 
  13   5   9      222.07      153.39     21.85 o 
  14   5   9       96.85       76.50     18.63 o 
  15   5   9        7.01       10.51     17.84 o 
  16   5   9       51.15       65.63     20.60 o 
  17   5   9      102.95       88.93     22.61 o 
  18   5   9       55.56       16.55     23.68 o 
  19   5   9        0.55      -36.91     37.30 o 
 -26   6   9       19.23       29.34     40.70 o 
 -25   6   9      320.49      303.18     32.44 o 
 -24   6   9      347.45      327.76     31.37 o 
 -23   6   9      238.25      230.45     26.75 o 
 -22   6   9        6.96      -19.49     19.49 o 
 -21   6   9      242.29      221.10     19.41 o 
 -20   6   9      721.32      711.49     23.67 o 
 -19   6   9      513.48      493.61     17.39 o 
 -18   6   9       34.87       30.60     11.02 o 
 -17   6   9      271.48      279.90     16.80 o 
 -16   6   9      802.57      793.95     16.62 o 
 -15   6   9     1097.90     1123.38     17.96 o 
 -14   6   9      259.03      274.49      9.82 o 
 -13   6   9       74.31       74.08      9.32 o 
 -12   6   9      992.97     1007.53     15.13 o 
 -11   6   9     1586.67     1593.97     20.29 o 
 -10   6   9      390.79      414.29     11.10 o 
  -9   6   9        4.18        6.78      6.85 o 
  -8   6   9      709.85      702.33     13.20 o 
  -7   6   9     1126.65     1127.21     15.62 o 
  -6   6   9      835.72      857.71     14.18 o 
  -5   6   9      126.45      107.27      7.08 o 
  -4   6   9      264.04      258.31      9.22 o 
  -3   6   9     1069.42     1096.89     16.91 o 
  -2   6   9      602.39      652.23     14.57 o 
  -1   6   9      368.94      357.18     10.39 o 
   0   6   9       62.77       63.64      8.42 o 
   1   6   9      515.63      545.10     12.83 o 
   2   6   9      554.05      603.25     14.87 o 
   3   6   9      408.09      462.68     14.61 o 
   4   6   9       18.47        9.09     10.03 o 
   5   6   9      167.74      218.53     12.99 o 
   6   6   9      325.97      399.73     16.45 o 
   7   6   9      214.02      241.87     15.65 o 
   8   6   9       12.27       -0.34     12.50 o 
   9   6   9       31.81       18.36     13.42 o 
  10   6   9      147.26      202.02     17.36 o 
  11   6   9      189.30      237.05     18.25 o 
  12   6   9        6.25       10.64     16.50 o 
  13   6   9        0.48        2.99     17.23 o 
  14   6   9       59.77       84.79     18.81 o 
  15   6   9       77.05       66.82     18.80 o 
  16   6   9        6.92      -17.46     21.00 o 
  17   6   9        4.61       -8.12     21.09 o 
  18   6   9       23.75       10.58     30.18 o 
 -26   7   9        5.63      -31.58     45.87 o 
 -25   7   9       14.97       36.53     30.57 o 
 -24   7   9        5.22       22.20     25.38 o 
 -23   7   9        0.07      -14.04     24.09 o 
 -22   7   9        5.28       14.97     21.26 o 
 -21   7   9       49.26       61.84     20.06 o 
 -20   7   9       22.10       27.66     13.55 o 
 -19   7   9       22.35      -10.39     11.48 o 
 -18   7   9       14.79       26.16     10.43 o 
 -17   7   9       28.57       50.46     11.13 o 
 -16   7   9       88.19      110.77     11.42 o 
 -15   7   9       19.86       17.44      9.22 o 
 -14   7   9        0.01       -1.73      8.86 o 
 -13   7   9       79.82       97.59      9.78 o 
 -12   7   9       21.59       16.26      8.21 o 
 -11   7   9       64.49       72.93      8.60 o 
 -10   7   9        2.33       13.58      7.76 o 
  -9   7   9       20.43       36.05      8.15 o 
  -8   7   9       22.14       28.78      8.06 o 
  -7   7   9      108.14       89.68     10.99 o 
  -6   7   9        9.95        4.26      8.00 o 
  -5   7   9        2.64       24.55      8.04 o 
  -4   7   9       78.60       74.58      9.04 o 
  -3   7   9       92.55       89.82      8.52 o 
  -2   7   9       39.71       50.11      8.57 o 
  -1   7   9       14.21       30.26      7.62 o 
   0   7   9        4.32       26.32      7.72 o 
   1   7   9      110.10      132.43      9.39 o 
   2   7   9        5.34       -2.39      9.03 o 
   3   7   9       17.90       40.12      9.23 o 
   4   7   9       10.49       31.25      9.43 o 
   5   7   9       16.66       34.76     10.19 o 
   6   7   9        3.22       17.77     11.39 o 
   7   7   9       25.10       36.73     12.35 o 
   8   7   9        2.82       15.90     12.87 o 
   9   7   9        9.22       43.70     13.28 o 
  10   7   9        7.25        4.57     13.88 o 
  11   7   9        9.32        0.70     15.19 o 
  12   7   9        0.67       -5.74     16.42 o 
  13   7   9       11.23       14.75     18.19 o 
  14   7   9        2.93       -5.93     21.74 o 
  15   7   9        9.07        5.82     25.29 o 
  16   7   9        0.04        6.85     24.83 o 
  17   7   9        0.39       37.36     31.67 o 
 -24   8   9      364.13      377.86     65.16 o 
 -23   8   9      211.63      227.92     26.91 o 
 -22   8   9       36.65       48.37     23.40 o 
 -21   8   9      199.65      203.52     21.42 o 
 -20   8   9      350.85      380.93     22.20 o 
 -19   8   9      540.25      620.61     24.13 o 
 -18   8   9      100.39      106.48     13.87 o 
 -17   8   9       54.57       45.11     11.55 o 
 -16   8   9      425.15      449.36     25.90 o 
 -15   8   9      745.56      735.23     20.54 o 
 -14   8   9      342.28      373.85     15.14 o 
 -13   8   9        1.58        6.44     10.05 o 
 -12   8   9      504.75      490.19     16.44 o 
 -11   8   9      892.87      859.23     21.05 o 
 -10   8   9      648.39      623.22     18.09 o 
  -9   8   9        5.59        5.25      7.18 o 
  -8   8   9      143.97      131.14      8.64 o 
  -7   8   9     1241.16     1138.37     17.86 o 
  -6   8   9      574.62      547.13     17.83 o 
  -5   8   9      210.14      191.13     14.17 o 
  -4   8   9      124.83      115.40      9.79 o 
  -3   8   9      526.01      503.78     14.15 o 
  -2   8   9      665.78      598.90     14.63 o 
  -1   8   9      246.21      234.46     10.77 o 
   0   8   9        7.78       11.89      8.93 o 
   1   8   9      387.22      383.47     14.29 o 
   2   8   9      525.27      509.49     13.53 o 
   3   8   9      247.25      215.75     12.04 o 
   4   8   9       28.13       26.61     10.07 o 
   5   8   9      123.53      101.63     13.58 o 
   6   8   9      235.35      197.55     17.41 o 
   7   8   9      319.05      248.49     15.31 o 
   8   8   9       26.71       20.37     13.23 o 
   9   8   9       13.06        9.70     13.60 o 
  10   8   9      157.92      184.35     16.45 o 
  11   8   9       88.63       67.75     16.45 o 
  12   8   9       57.63       36.56     16.54 o 
  13   8   9        0.08      -20.44     20.44 o 
  14   8   9       21.68        7.87     22.16 o 
  15   8   9       85.42       64.27     32.64 o 
  16   8   9       25.00       -1.11     31.36 o 
 -23   9   9      178.48      135.09     32.65 o 
 -22   9   9      406.56      373.74     29.41 o 
 -21   9   9      272.86      307.65     25.81 o 
 -20   9   9        4.50       -2.34     17.02 o 
 -19   9   9      105.37       97.65     18.11 o 
 -18   9   9      608.75      573.98     23.03 o 
 -17   9   9      435.74      442.82     36.47 o 
 -16   9   9      131.99      138.62     15.21 o 
 -15   9   9       85.54       83.44     12.40 o 
 -14   9   9      607.86      590.98     19.16 o 
 -13   9   9      559.42      544.10     17.98 o 
 -12   9   9      323.35      327.81     13.70 o 
 -11   9   9        0.77       -0.82      9.29 o 
 -10   9   9      443.00      430.16     19.07 o 
  -9   9   9      812.66      803.58     18.71 o 
  -8   9   9      518.60      512.48     14.64 o 
  -7   9   9       40.50       34.93      8.87 o 
  -6   9   9      318.33      300.16     13.07 o 
  -5   9   9      475.47      501.98     14.37 o 
  -4   9   9      765.39      784.72     18.25 o 
  -3   9   9       93.01       78.15     10.27 o 
  -2   9   9       69.68       64.81     10.70 o 
  -1   9   9      486.44      528.05     14.82 o 
   0   9   9      422.36      457.49     13.83 o 
   1   9   9      131.28      129.04     10.96 o 
   2   9   9        0.68       -9.81      9.81 o 
   3   9   9      146.41      155.08     14.12 o 
   4   9   9      421.01      428.93     16.56 o 
   5   9   9      176.25      177.55     14.27 o 
   6   9   9        3.34        8.73     11.06 o 
   7   9   9       67.71       80.37     12.42 o 
   8   9   9      214.92      249.04     16.65 o 
   9   9   9       79.34       80.92     14.99 o 
  10   9   9       40.29       28.49     14.61 o 
  11   9   9       16.12       31.57     17.18 o 
  12   9   9       90.93       87.49     18.27 o 
  13   9   9       66.01       72.91     21.51 o 
  14   9   9        9.99      -26.61     26.61 o 
  15   9   9        0.04        8.25     28.94 o 
 -21  10   9       36.55       28.36     19.48 o 
 -20  10   9       44.94       35.85     18.86 o 
 -19  10   9       22.70        9.73     17.30 o 
 -18  10   9        2.06      -11.08     18.66 o 
 -17  10   9       43.37       45.21     18.92 o 
 -16  10   9       48.38       30.58     21.65 o 
 -15  10   9       57.77       73.57     17.97 o 
 -14  10   9        2.23       -1.28     15.87 o 
 -13  10   9       42.62       41.15     15.60 o 
 -12  10   9      117.71      103.32     15.74 o 
 -11  10   9       60.39       49.92     13.00 o 
 -10  10   9        1.71        3.67      8.54 o 
  -9  10   9       23.08       28.30      9.08 o 
  -8  10   9       45.35       51.39      9.15 o 
  -7  10   9       77.13       96.75      8.85 o 
  -6  10   9       44.68       58.01     11.71 o 
  -5  10   9        1.17        4.75      9.58 o 
  -4  10   9       60.04       65.15     10.98 o 
  -3  10   9       80.31      112.01     11.78 o 
  -2  10   9       25.82       40.76     13.58 o 
  -1  10   9        6.78       15.48     10.20 o 
   0  10   9       14.70        4.01     10.12 o 
   1  10   9       79.10      111.22     11.68 o 
   2  10   9       46.86       84.86     14.46 o 
   3  10   9        1.24       29.62     14.23 o 
   4  10   9        7.23       17.46     14.39 o 
   5  10   9       26.37       38.00     13.02 o 
   6  10   9        9.39       40.69     13.59 o 
   7  10   9       10.32       24.15     13.91 o 
   8  10   9        0.90       -3.85     16.06 o 
   9  10   9       15.38        6.81     16.80 o 
  10  10   9       11.83       -1.96     16.97 o 
  11  10   9        2.14        7.13     16.59 o 
  12  10   9        0.38       -2.44     21.66 o 
  13  10   9        1.22       24.53     31.57 o 
 -19  11   9        5.13       24.51     23.49 o 
 -18  11   9      106.61      100.67     24.33 o 
 -17  11   9       85.85       83.14     23.79 o 
 -16  11   9       80.00       95.42     20.41 o 
 -15  11   9        0.07       -1.24     17.97 o 
 -14  11   9       55.43       42.26     18.48 o 
 -13  11   9      182.76      142.84     20.14 o 
 -12  11   9       99.22      139.03     24.21 o 
 -11  11   9       25.27       14.01     14.80 o 
 -10  11   9       38.22       28.81     15.17 o 
  -9  11   9       75.25       70.84     14.43 o 
  -8  11   9      193.26      216.89     16.80 o 
  -7  11   9       66.99       73.12     14.07 o 
  -6  11   9        1.33        9.76     11.17 o 
  -5  11   9      106.46      120.62     13.08 o 
  -4  11   9      153.11      176.66     17.56 o 
  -3  11   9       49.38       66.36     14.20 o 
  -2  11   9        8.77        6.92     12.31 o 
  -1  11   9       38.12       45.76     13.65 o 
   0  11   9      103.89      111.44     14.26 o 
   1  11   9       85.99      111.73     14.48 o 
   2  11   9        7.57        2.37     14.35 o 
   3  11   9        6.07       14.73     14.79 o 
   4  11   9       65.95       60.89     16.97 o 
   5  11   9       22.06       17.90     15.89 o 
   6  11   9       42.83       28.65     16.42 o 
   7  11   9        0.24        8.46     16.65 o 
   8  11   9       20.72        3.28     14.31 o 
   9  11   9       32.79        6.15     21.62 o 
  10  11   9       12.77       12.78     21.58 o 
  11  11   9        0.23      -10.32     21.69 o 
 -16  12   9      164.27      192.70     31.09 o 
 -15  12   9      240.12      238.99     29.18 o 
 -14  12   9       61.08       91.30     26.64 o 
 -13  12   9        2.11       -3.80     20.26 o 
 -12  12   9      159.26      165.68     29.44 o 
 -11  12   9      249.30      248.12     31.32 o 
 -10  12   9      174.44      161.65     18.44 o 
  -9  12   9        0.71       22.94     21.71 o 
  -8  12   9      102.42      115.47     17.72 o 
  -7  12   9      250.04      253.63     22.50 o 
  -6  12   9      151.30      165.33     19.13 o 
  -5  12   9       35.07       10.89     15.87 o 
  -4  12   9       25.51       28.24     17.16 o 
  -3  12   9      209.73      240.40     20.52 o 
  -2  12   9      199.08      232.61     27.20 o 
  -1  12   9       76.70       79.98     22.73 o 
   0  12   9        9.90        4.61     17.85 o 
   1  12   9      103.76      105.71     15.53 o 
   2  12   9      162.85      175.10     16.41 o 
   3  12   9       67.60       46.35     18.06 o 
   4  12   9        4.34       -1.06     17.41 o 
   5  12   9       52.64       46.10     17.86 o 
   6  12   9       87.89       58.80     18.71 o 
   7  12   9       65.38       58.93     19.09 o 
   8  12   9        5.13        9.56     18.43 o 
 -12  13   9       11.96      -13.68     37.23 o 
 -11  13   9        6.63        6.55     36.17 o 
 -10  13   9       54.34       52.22     37.40 o 
  -9  13   9       77.69       53.11     29.53 o 
  -8  13   9       26.44       26.86     43.03 o 
  -7  13   9        0.12      -18.70     18.70 o 
  -6  13   9       48.21       57.99     19.91 o 
  -5  13   9       73.17       80.64     27.08 o 
  -4  13   9       32.28       52.23     22.02 o 
  -3  13   9        1.11      -21.22     21.22 o 
  -2  13   9       16.03       26.69     22.22 o 
  -1  13   9       52.97       93.46     23.14 o 
   0  13   9       23.08       21.41     16.00 o 
   1  13   9       15.30       -9.01     16.02 o 
   2  13   9        5.62        2.60     23.47 o 
   3  13   9       28.97       17.77     19.36 o 
   4  13   9       25.87       36.84     22.94 o 
 -28   0  10        6.65       28.03     60.31 o 
 -27   0  10      362.49      330.40     46.15 o 
 -26   0  10      725.96      699.87     58.08 o 
 -25   0  10      866.23      894.35     48.31 o 
 -24   0  10       94.04      113.12     30.11 o 
 -23   0  10      161.23      140.58     31.42 o 
 -22   0  10     1410.14     1372.83     54.41 o 
 -21   0  10     1415.02     1438.12     65.60 o 
 -20   0  10      649.16      791.36     48.98 o 
 -19   0  10      167.52      157.88     41.36 o 
 -18   0  10     1095.81     1000.05     55.67 o 
 -17   0  10     3021.49     2902.68     92.38 o 
 -16   0  10     1151.80     1186.38     55.85 o 
 -15   0  10       20.19       45.18     22.06 o 
 -14   0  10      837.59      763.99     40.22 o 
 -13   0  10     3189.61     3062.46     82.30 o 
 -12   0  10     2236.95     2312.03    105.83 o 
 -11   0  10      696.58      769.47     39.18 o 
 -10   0  10      350.18      356.63     39.21 o 
  -9   0  10     2717.94     2611.07     80.86 o 
  -8   0  10     3300.82     3162.80     65.06 o 
  -7   0  10      557.13      561.62     28.10 o 
  -6   0  10       12.33      -14.48     14.48 o 
  -5   0  10     2283.22     2388.55     53.94 o 
  -4   0  10     1605.58     1603.76     42.54 o 
  -3   0  10     1891.49     1835.74     49.93 o 
  -2   0  10        0.81       -3.68     14.96 o 
  -1   0  10      638.60      684.44     26.33 o 
   0   0  10     1524.00     1611.41     55.20 o 
   1   0  10     1183.41     1152.00     32.99 o 
   2   0  10      314.46      282.24     28.31 o 
   3   0  10      194.21      250.04     26.01 o 
   4   0  10      868.24      896.24     50.08 o 
   5   0  10     1332.74     1411.06     69.97 o 
   6   0  10      241.16      230.83     37.39 o 
   7   0  10       75.44      116.49     36.08 o 
   8   0  10      115.97      137.07     46.72 o 
   9   0  10      770.52      824.52     58.42 o 
  10   0  10      131.59       98.81     37.85 o 
  11   0  10       18.02        6.04     33.97 o 
  12   0  10       93.13       96.00     40.98 o 
  13   0  10      161.97      202.35     46.20 o 
  14   0  10       88.57       94.85     80.28 o 
  15   0  10        3.70      -36.37     36.37 o 
  16   0  10        3.20      -33.00     37.60 o 
  17   0  10       99.69       37.30     57.15 o 
  18   0  10       37.84        4.02     53.05 o 
 -28   1  10      278.79      275.09    146.45 o 
 -27   1  10      144.02      149.08     29.12 o 
 -26   1  10       15.24       -2.22     25.53 o 
 -25   1  10       97.41       86.30     26.66 o 
 -24   1  10      358.88      367.95     25.79 o 
 -23   1  10      296.65      350.63     24.70 o 
 -22   1  10      116.19       95.12     21.09 o 
 -21   1  10       48.76       34.68     18.89 o 
 -20   1  10      452.33      460.50     28.51 o 
 -19   1  10      766.98      791.03     35.54 o 
 -18   1  10      221.04      283.42     24.00 o 
 -17   1  10        0.45        7.29     16.65 o 
 -16   1  10      709.32      620.87     37.12 o 
 -15   1  10      724.23      722.61     29.78 o 
 -14   1  10      886.56      842.64     24.25 o 
 -13   1  10        4.19       -8.17     11.53 o 
 -12   1  10      331.41      357.66     16.62 o 
 -11   1  10     1063.96     1116.32     28.39 o 
 -10   1  10      886.58      866.37     23.08 o 
  -9   1  10      153.83      172.69     13.27 o 
  -8   1  10       95.13       94.87     12.43 o 
  -7   1  10      851.84      911.13     21.14 o 
  -6   1  10     1180.98     1255.15     26.39 o 
  -5   1  10      393.93      437.89     16.63 o 
  -4   1  10       84.39       58.20     11.52 o 
  -3   1  10      252.85      299.60     15.15 o 
  -2   1  10     1373.03     1409.55     29.77 o 
  -1   1  10      296.03      335.16     18.52 o 
   0   1  10       84.73       74.16     12.71 o 
   1   1  10      357.18      411.47     17.63 o 
   2   1  10      635.47      733.91     23.58 o 
   3   1  10      372.95      423.25     23.54 o 
   4   1  10       19.63       19.04     13.35 o 
   5   1  10        4.51       16.10     16.46 o 
   6   1  10      290.35      398.94     28.10 o 
   7   1  10      275.93      335.72     29.71 o 
   8   1  10       97.32      128.83     25.36 o 
   9   1  10        0.26      -16.11     22.46 o 
  10   1  10      165.44      195.92     29.62 o 
  11   1  10       44.70       81.85     26.76 o 
  12   1  10      128.05      135.76     29.35 o 
  13   1  10        0.28       -2.24     26.45 o 
  14   1  10       10.02       -3.64     26.97 o 
  15   1  10       82.40      156.85     33.03 o 
  16   1  10       25.32       14.05     33.36 o 
  17   1  10        4.89        1.00     57.14 o 
  18   1  10        9.66       18.30     57.61 o 
 -28   2  10        6.76      -21.24     37.61 o 
 -27   2  10        7.16       -5.53     39.27 o 
 -26   2  10       46.91       63.39     26.21 o 
 -25   2  10       30.75       26.60     20.81 o 
 -24   2  10       34.36       23.25     17.38 o 
 -23   2  10       20.72       37.46     17.98 o 
 -22   2  10       50.57       17.19     16.86 o 
 -21   2  10      114.56      147.01     18.58 o 
 -20   2  10       51.79       87.59     17.01 o 
 -19   2  10        0.69      -10.41     15.94 o 
 -18   2  10       57.18       48.80     16.01 o 
 -17   2  10       82.94       99.09     16.42 o 
 -16   2  10      156.35      170.71     15.28 o 
 -15   2  10        3.58        1.39     10.28 o 
 -14   2  10        5.59       12.53     10.28 o 
 -13   2  10      137.19      146.83     13.51 o 
 -12   2  10      189.18      209.54     13.61 o 
 -11   2  10       19.35       18.38     10.63 o 
 -10   2  10        5.46       -1.99     10.99 o 
  -9   2  10      100.85      121.89     14.29 o 
  -8   2  10      186.37      203.51     15.97 o 
  -7   2  10      102.54       98.99     15.90 o 
  -6   2  10        0.36       -3.52      9.96 o 
  -5   2  10       54.77       80.25     11.62 o 
  -4   2  10      138.52      189.02     12.66 o 
  -3   2  10       21.43       52.35     11.05 o 
  -2   2  10       41.81       34.87     10.94 o 
  -1   2  10       25.50       22.98     11.26 o 
   0   2  10       69.89      128.24     12.86 o 
   1   2  10      117.94      192.33     13.43 o 
   2   2  10       17.21       27.26     11.19 o 
   3   2  10        6.65       -1.94     10.63 o 
   4   2  10       40.08       77.49     12.09 o 
   5   2  10       83.54      120.67     12.98 o 
   6   2  10       64.57       46.62     12.27 o 
   7   2  10        0.36      -13.11     13.11 o 
   8   2  10       32.81       39.86     14.87 o 
   9   2  10       38.65       68.45     16.38 o 
  10   2  10       17.99       31.30     16.27 o 
  11   2  10        0.40      -15.63     15.63 o 
  12   2  10        1.70      -14.56     19.61 o 
  13   2  10        9.32       20.66     21.42 o 
  14   2  10        9.02       24.74     30.90 o 
  15   2  10        7.17       -0.88     39.05 o 
  16   2  10        1.73       10.66     55.98 o 
  17   2  10        0.54      -10.58     56.76 o 
 -28   3  10      419.04      427.22     36.45 o 
 -27   3  10      349.61      370.16     34.94 o 
 -26   3  10       18.47       16.51     22.41 o 
 -25   3  10      156.68      124.81     26.21 o 
 -24   3  10      725.83      808.92     30.18 o 
 -23   3  10      807.42      878.65     40.27 o 
 -22   3  10      162.50      190.45     19.86 o 
 -21   3  10       35.70       37.66     16.40 o 
 -20   3  10      918.41      926.81     31.13 o 
 -19   3  10     1496.32     1591.73     38.87 o 
 -18   3  10      679.93      717.27     21.21 o 
 -17   3  10        6.84        6.39     11.21 o 
 -16   3  10      939.60      940.38     22.64 o 
 -15   3  10     1903.58     1865.98     31.46 o 
 -14   3  10     1264.18     1279.18     24.97 o 
 -13   3  10      109.76      105.90     11.42 o 
 -12   3  10      527.73      506.61     16.56 o 
 -11   3  10     2153.99     2049.64     30.48 o 
 -10   3  10     1582.09     1509.66     39.71 o 
  -9   3  10      509.55      504.69     16.33 o 
  -8   3  10      258.13      287.74     14.95 o 
  -7   3  10     1195.42     1197.21     24.23 o 
  -6   3  10     2303.32     2282.39     40.97 o 
  -5   3  10      897.57      848.43     21.22 o 
  -4   3  10        0.02       -8.75      8.75 o 
  -3   3  10      925.38      944.64     19.64 o 
  -2   3  10     1903.79     1893.43     34.28 o 
  -1   3  10     1080.62     1010.36     25.11 o 
   0   3  10       28.97        8.51      9.80 o 
   1   3  10      287.97      368.51     17.98 o 
   2   3  10     1019.02     1022.51     30.34 o 
   3   3  10      932.54      955.03     25.47 o 
   4   3  10       76.45       56.71     11.66 o 
   5   3  10       20.94       25.46     11.31 o 
   6   3  10      499.02      549.82     21.77 o 
   7   3  10      373.02      365.18     16.56 o 
   8   3  10      240.59      197.56     15.02 o 
   9   3  10        2.03       17.03     13.69 o 
  10   3  10       85.34       71.85     15.23 o 
  11   3  10      335.62      302.07     20.82 o 
  12   3  10      109.02       96.13     22.32 o 
  13   3  10       10.02      -24.91     24.91 o 
  14   3  10       52.85       58.54     22.65 o 
  15   3  10       65.60       53.49     22.90 o 
  16   3  10       81.71       42.27     58.96 o 
  17   3  10        5.92      -36.42     36.42 o 
 -27   4  10      205.69      196.73     34.56 o 
 -26   4  10      498.58      487.36     30.79 o 
 -25   4  10      390.21      459.03     29.77 o 
 -24   4  10       47.47       60.14     21.54 o 
 -23   4  10      165.83      141.18     19.34 o 
 -22   4  10      822.96      781.55     28.04 o 
 -21   4  10      921.72      967.56     35.61 o 
 -20   4  10      233.26      254.29     16.66 o 
 -19   4  10       40.47       31.87     13.85 o 
 -18   4  10      900.48      880.95     21.57 o 
 -17   4  10     1266.99     1238.77     25.20 o 
 -16   4  10      830.27      875.45     25.62 o 
 -15   4  10        0.59       -3.28     10.53 o 
 -14   4  10      699.82      722.06     21.31 o 
 -13   4  10     1814.08     1777.13     28.63 o 
 -12   4  10     1177.70     1206.12     24.69 o 
 -11   4  10      152.32      155.53      9.44 o 
 -10   4  10      439.57      449.00     12.38 o 
  -9   4  10     1668.70     1657.66     24.36 o 
  -8   4  10     1940.01     1899.71     25.41 o 
  -7   4  10      353.71      376.60     13.75 o 
  -6   4  10      101.73       85.81      9.86 o 
  -5   4  10     1019.71     1041.28     20.58 o 
  -4   4  10     1701.17     1771.85     30.34 o 
  -3   4  10      635.00      610.41     17.30 o 
  -2   4  10       17.34        6.90     10.06 o 
  -1   4  10      454.76      522.13     16.81 o 
   0   4  10     1084.85     1119.47     22.07 o 
   1   4  10      687.44      707.54     23.18 o 
   2   4  10       50.23       27.58     10.71 o 
   3   4  10       60.82       63.42     13.07 o 
   4   4  10      644.93      683.07     19.47 o 
   5   4  10      382.61      397.64     17.30 o 
   6   4  10      114.56       98.15     13.26 o 
   7   4  10       26.37       44.95     13.62 o 
   8   4  10      190.89      193.05     16.78 o 
   9   4  10      221.32      240.08     21.77 o 
  10   4  10       90.70       65.65     17.07 o 
  11   4  10        0.04       27.91     16.95 o 
  12   4  10       62.52       92.89     18.27 o 
  13   4  10       97.99      148.23     19.94 o 
  14   4  10       62.55       62.80     18.86 o 
  15   4  10        4.33      -21.47     25.54 o 
  16   4  10       13.41       75.12     28.11 o 
  17   4  10       23.21       20.86     31.34 o 
  18   4  10       48.61       53.36     36.06 o 
 -26   5  10        1.10       -2.16     40.23 o 
 -25   5  10       25.59        1.58     22.56 o 
 -24   5  10       14.53       -7.03     17.92 o 
 -23   5  10        2.87      -14.96     14.96 o 
 -22   5  10        0.57       -3.61     13.93 o 
 -21   5  10       24.53       33.19     12.90 o 
 -20   5  10       32.98       30.90     12.35 o 
 -19   5  10       22.97       29.90     12.26 o 
 -18   5  10        0.00      -10.42     11.54 o 
 -17   5  10       67.48       66.20     12.32 o 
 -16   5  10       28.84       16.35     10.57 o 
 -15   5  10       20.14       33.26     10.24 o 
 -14   5  10        0.80       17.71      8.05 o 
 -13   5  10       12.44       13.27      7.92 o 
 -12   5  10       35.51       31.66      7.91 o 
 -11   5  10       83.27       86.52      8.49 o 
 -10   5  10        3.99       21.84      7.65 o 
  -9   5  10        9.40       15.66      7.29 o 
  -8   5  10       29.83       24.48      7.91 o 
  -7   5  10      105.95      113.47      9.03 o 
  -6   5  10       21.18       56.13      9.71 o 
  -5   5  10        4.53       19.64      8.46 o 
  -4   5  10       25.86       29.59      8.66 o 
  -3   5  10      118.42      145.90     10.95 o 
  -2   5  10        1.46       30.18      9.74 o 
  -1   5  10        1.82       17.19     11.35 o 
   0   5  10        7.28        0.87      9.73 o 
   1   5  10       42.82       55.22     10.93 o 
   2   5  10       23.53       78.34     12.13 o 
   3   5  10        9.75       46.74     11.94 o 
   4   5  10        3.52       12.05     12.51 o 
   5   5  10       20.18       12.48     13.81 o 
   6   5  10       15.28       60.29     14.94 o 
   7   5  10       34.17       62.08     15.45 o 
   8   5  10        0.04       19.81     15.70 o 
   9   5  10       20.78       31.69     16.34 o 
  10   5  10        3.91       -0.91     19.95 o 
  11   5  10       20.61       59.35     17.85 o 
  12   5  10        2.94       19.70     17.29 o 
  13   5  10        1.10      -11.77     17.44 o 
  14   5  10        1.60        4.17     20.23 o 
  15   5  10        8.37        9.91     20.81 o 
  16   5  10        0.48        2.33     23.54 o 
  17   5  10        0.18        6.25     37.30 o 
 -25   6  10      250.59      364.58     50.52 o 
 -24   6  10       52.74       77.82     26.55 o 
 -23   6  10       17.31        0.38     22.57 o 
 -22   6  10      265.35      321.40     36.96 o 
 -21   6  10      329.89      390.80     29.09 o 
 -20   6  10      192.19      209.30     23.96 o 
 -19   6  10        4.65       -7.91     14.20 o 
 -18   6  10      212.79      240.33     16.31 o 
 -17   6  10      561.03      613.64     18.68 o 
 -16   6  10      278.98      317.85     12.79 o 
 -15   6  10       39.27       37.76      9.06 o 
 -14   6  10      146.04      139.74     10.67 o 
 -13   6  10      661.27      656.25     14.95 o 
 -12   6  10      658.00      665.88     16.25 o 
 -11   6  10      113.24      123.37      8.57 o 
 -10   6  10       80.31       76.35      8.03 o 
  -9   6  10      540.60      531.37     12.36 o 
  -8   6  10      808.77      811.43     13.55 o 
  -7   6  10      223.97      226.70      9.81 o 
  -6   6  10        0.30       -7.44      7.44 o 
  -5   6  10      500.27      515.12     13.65 o 
  -4   6  10      522.17      510.61     16.14 o 
  -3   6  10      387.22      367.77     12.10 o 
  -2   6  10        3.78        0.86      8.71 o 
  -1   6  10       45.82       26.60      9.68 o 
   0   6  10      488.09      468.16     16.93 o 
   1   6  10      342.31      296.05     14.46 o 
   2   6  10       89.54       57.48     13.67 o 
   3   6  10       40.83       15.69     11.41 o 
   4   6  10      136.36      134.50     13.59 o 
   5   6  10      279.72      275.13     21.17 o 
   6   6  10       80.73       81.67     15.52 o 
   7   6  10        0.48      -12.35     15.33 o 
   8   6  10       77.85       74.37     17.54 o 
   9   6  10      148.09      123.71     21.96 o 
  10   6  10       31.57       12.64     17.15 o 
  11   6  10        3.13       -4.28     16.84 o 
  12   6  10       11.03      -17.10     17.10 o 
  13   6  10       30.78       18.84     20.91 o 
  14   6  10       64.79       46.66     21.80 o 
  15   6  10        3.59       -3.14     23.50 o 
  16   6  10        0.30       50.53     32.20 o 
  17   6  10       19.85       13.32     38.30 o 
 -25   7  10       87.15       98.08     52.44 o 
 -24   7  10      398.63      447.75     40.92 o 
 -23   7  10      392.08      411.26     95.87 o 
 -22   7  10      129.99      131.68     32.48 o 
 -21   7  10       85.23      102.41     30.58 o 
 -20   7  10      438.49      431.30     66.67 o 
 -19   7  10      738.58      792.04     41.16 o 
 -18   7  10      293.57      283.70     27.07 o 
 -17   7  10        5.12       -9.60     12.60 o 
 -16   7  10      457.47      459.50     17.91 o 
 -15   7  10     1086.38     1046.66     26.56 o 
 -14   7  10      570.75      576.04     16.08 o 
 -13   7  10       23.42       20.12     10.00 o 
 -12   7  10      234.64      239.48     12.24 o 
 -11   7  10     1011.60      973.93     19.01 o 
 -10   7  10      962.66      940.19     26.27 o 
  -9   7  10      150.28      142.18     10.07 o 
  -8   7  10       34.14       33.46      8.55 o 
  -7   7  10      932.69      910.86     19.17 o 
  -6   7  10      800.86      772.60     16.67 o 
  -5   7  10      421.15      405.39     13.27 o 
  -4   7  10        0.38       -9.09      9.09 o 
  -3   7  10      473.14      488.69     14.01 o 
  -2   7  10      808.38      806.82     17.23 o 
  -1   7  10      354.69      329.66     13.22 o 
   0   7  10       18.08        5.87      9.87 o 
   1   7  10      172.99      188.58     13.32 o 
   2   7  10      364.91      364.74     15.26 o 
   3   7  10      434.58      459.73     16.09 o 
   4   7  10       73.80       29.90     11.52 o 
   5   7  10       60.52       56.10     12.15 o 
   6   7  10      176.05      198.28     16.72 o 
   7   7  10      293.03      290.56     18.81 o 
   8   7  10       53.79       34.55     19.00 o 
   9   7  10        0.04      -19.93     19.93 o 
  10   7  10       63.71       73.50     18.58 o 
  11   7  10      162.46      162.27     20.08 o 
  12   7  10       62.62       33.89     22.10 o 
  13   7  10        0.63        2.78     21.78 o 
  14   7  10        8.59       -5.74     23.81 o 
  15   7  10       51.64       63.05     31.84 o 
 -23   8  10       52.22       24.52     30.74 o 
 -22   8  10      131.07       99.39     30.84 o 
 -21   8  10       99.74      137.09     27.43 o 
 -20   8  10        8.13        2.59     26.80 o 
 -19   8  10       15.69       -7.72     18.33 o 
 -18   8  10      214.38      214.88     21.32 o 
 -17   8  10      163.05      145.32     17.18 o 
 -16   8  10       84.29       97.16     13.65 o 
 -15   8  10        1.95        3.37     10.86 o 
 -14   8  10      228.68      237.43     13.16 o 
 -13   8  10      254.47      256.70     17.34 o 
 -12   8  10      152.77      158.51     11.79 o 
 -11   8  10        0.36        3.91      9.70 o 
 -10   8  10      105.09      102.11     10.88 o 
  -9   8  10      213.18      240.84     13.83 o 
  -8   8  10      174.80      208.78     15.08 o 
  -7   8  10       48.90       52.60     10.14 o 
  -6   8  10       56.90       54.69      9.54 o 
  -5   8  10      120.70      159.85     10.86 o 
  -4   8  10      260.10      312.93     15.35 o 
  -3   8  10       45.32       47.48      9.87 o 
  -2   8  10        1.30       -0.77      9.41 o 
  -1   8  10       74.90      110.04     12.06 o 
   0   8  10      270.83      334.08     15.74 o 
   1   8  10       58.48       92.48     13.88 o 
   2   8  10        0.02      -10.75     10.75 o 
   3   8  10       36.75       47.50     11.36 o 
   4   8  10       94.86      149.07     13.73 o 
   5   8  10       51.74       59.35     13.75 o 
   6   8  10        4.69       -7.33     13.89 o 
   7   8  10        0.78       -5.64     14.64 o 
   8   8  10       76.81      107.80     17.28 o 
   9   8  10       19.32       72.23     16.66 o 
  10   8  10       11.79       12.97     21.59 o 
  11   8  10        0.17       19.06     22.22 o 
  12   8  10       10.27       40.79     20.50 o 
  13   8  10       12.70      -26.74     26.74 o 
  14   8  10       13.04       18.17     30.94 o 
 -22   9  10       36.00      -15.68     48.50 o 
 -21   9  10        2.63      -27.38     27.38 o 
 -20   9  10       17.00       17.18     21.66 o 
 -19   9  10       70.81      106.48     27.72 o 
 -18   9  10       60.31       51.64     17.58 o 
 -17   9  10       30.75       31.49     16.52 o 
 -16   9  10       18.75       16.54     15.08 o 
 -15   9  10       44.96       68.66     20.44 o 
 -14   9  10      157.02      175.99     18.91 o 
 -13   9  10        8.21       24.10     12.63 o 
 -12   9  10        7.20        2.95     10.30 o 
 -11   9  10       57.74       62.02     10.70 o 
 -10   9  10       66.97       61.84     10.62 o 
  -9   9  10      111.23      134.20     11.57 o 
  -8   9  10        6.06        6.11     10.02 o 
  -7   9  10        5.30        5.67     10.10 o 
  -6   9  10      115.25      116.59     14.80 o 
  -5   9  10       66.86       52.43     11.73 o 
  -4   9  10       28.79       31.44     10.94 o 
  -3   9  10        1.27       14.08      9.67 o 
  -2   9  10       71.79       71.67     14.17 o 
  -1   9  10       54.05       57.16     11.22 o 
   0   9  10       44.07       44.51     11.51 o 
   1   9  10        2.44      -12.17     12.17 o 
   2   9  10        3.43       20.67     12.79 o 
   3   9  10       50.37       24.78     15.29 o 
   4   9  10        7.98       14.29     16.66 o 
   5   9  10       22.47       22.90     16.17 o 
   6   9  10        8.10       32.45     15.48 o 
   7   9  10        9.24       12.39     14.75 o 
   8   9  10       29.61       36.74     18.29 o 
   9   9  10        1.28       12.28     18.62 o 
  10   9  10        0.20       -2.47     18.43 o 
  11   9  10        4.70        4.69     28.71 o 
  12   9  10        8.74      -34.71     34.71 o 
  13   9  10        4.27       41.70     43.94 o 
 -20  10  10       79.39      122.13     25.03 o 
 -19  10  10        0.49       -4.74     18.17 o 
 -18  10  10      163.20      139.69     19.98 o 
 -17  10  10      301.02      315.84     20.48 o 
 -16  10  10      162.07      175.51     21.82 o 
 -15  10  10       11.93       11.17     17.91 o 
 -14  10  10       79.54       64.77     19.37 o 
 -13  10  10      407.94      408.64     23.21 o 
 -12  10  10      259.76      298.91     24.78 o 
 -11  10  10       87.80       98.01     16.78 o 
 -10  10  10       99.70       66.14     14.79 o 
  -9  10  10      231.58      234.73     22.59 o 
  -8  10  10      370.08      364.31     15.79 o 
  -7  10  10       89.86       62.74     12.25 o 
  -6  10  10        0.16        0.68     11.58 o 
  -5  10  10      202.56      187.69     15.17 o 
  -4  10  10      324.18      296.58     17.51 o 
  -3  10  10      188.32      169.24     13.48 o 
  -2  10  10        1.42       -4.25     10.76 o 
  -1  10  10       64.19       40.70     11.76 o 
   0  10  10      223.54      179.27     17.60 o 
   1  10  10      222.13      217.17     16.53 o 
   2  10  10       15.94       23.95     15.45 o 
   3  10  10        9.74       13.20     14.66 o 
   4  10  10      176.16      186.20     19.42 o 
   5  10  10       96.76       92.45     32.51 o 
   6  10  10       50.33       19.54     21.75 o 
   7  10  10        3.52       23.44     18.65 o 
   8  10  10       25.08       -1.10     18.67 o 
   9  10  10       91.72       55.66     27.61 o 
  10  10  10       29.24       58.05     27.74 o 
  11  10  10        2.84        2.32     43.40 o 
 -17  11  10        2.23       -2.01     22.03 o 
 -16  11  10      121.05      157.25     27.70 o 
 -15  11  10      153.87      214.09     26.05 o 
 -14  11  10      100.28      109.98     20.79 o 
 -13  11  10        0.94      -16.24     18.14 o 
 -12  11  10       55.32       61.99     25.37 o 
 -11  11  10      182.26      171.70     21.09 o 
 -10  11  10      136.48      157.85     21.10 o 
  -9  11  10       22.68        8.74     17.31 o 
  -8  11  10       40.62       40.12     16.65 o 
  -7  11  10      188.95      214.52     29.18 o 
  -6  11  10      155.45      163.50     17.77 o 
  -5  11  10       24.09       16.70     19.79 o 
  -4  11  10        8.12       25.63     17.77 o 
  -3  11  10       76.08       92.46     15.91 o 
  -2  11  10      167.79      170.28     14.77 o 
  -1  11  10       36.15       50.87     14.14 o 
   0  11  10        0.66        3.89     14.88 o 
   1  11  10       50.30       53.11     18.21 o 
   2  11  10       73.82      105.33     19.34 o 
   3  11  10       56.25       43.28     18.53 o 
   4  11  10        3.32       24.78     18.57 o 
   5  11  10        7.07        9.73     18.90 o 
   6  11  10       65.25      108.86     22.70 o 
   7  11  10       33.84       36.81     25.71 o 
   8  11  10        5.87       23.24     26.38 o 
 -14  12  10        5.23      -10.35     53.82 o 
 -13  12  10        7.74      -10.20     21.56 o 
 -12  12  10        2.99        1.15     21.73 o 
 -11  12  10        9.52        7.98     22.06 o 
 -10  12  10       17.67        0.44     32.03 o 
  -9  12  10        5.98       16.03     20.79 o 
  -8  12  10        2.29        0.56     19.26 o 
  -7  12  10        2.79       15.43     19.14 o 
  -6  12  10        4.98       36.79     21.76 o 
  -5  12  10       17.28       28.38     18.96 o 
  -4  12  10        0.64        8.00     18.87 o 
  -3  12  10        3.49        4.26     18.74 o 
  -2  12  10        4.81       20.60     14.26 o 
  -1  12  10       17.18       38.60     14.95 o 
   0  12  10        0.50       33.33     16.00 o 
   1  12  10        0.49       22.21     19.46 o 
   2  12  10        7.23      -21.33     21.33 o 
   3  12  10        4.79       18.17     23.60 o 
   4  12  10        1.32       14.23     20.81 o 
   5  12  10        0.43       89.81     41.24 o 
  -6  13  10       59.13       91.90     49.89 o 
  -5  13  10       51.04       78.91     63.52 o 
  -4  13  10        1.89        2.11     22.09 o 
  -3  13  10       15.51       39.32     30.78 o 
 -27   1  11       25.90       25.37     47.57 o 
 -26   1  11      295.50      320.90     37.70 o 
 -25   1  11      347.94      377.53     33.55 o 
 -24   1  11      198.60      227.95     30.04 o 
 -23   1  11        4.63       20.53     19.74 o 
 -22   1  11      245.72      290.29     41.05 o 
 -21   1  11      604.96      697.61     36.13 o 
 -20   1  11      596.17      677.84     34.60 o 
 -19   1  11       16.96       20.24     20.60 o 
 -18   1  11      174.12      160.93     23.42 o 
 -17   1  11      909.54      955.80     36.22 o 
 -16   1  11      826.11      873.12     34.60 o 
 -15   1  11      194.97      192.61     22.18 o 
 -14   1  11       80.91       78.36     15.59 o 
 -13   1  11      684.08      732.51     26.20 o 
 -12   1  11     1327.41     1291.84     29.03 o 
 -11   1  11      255.15      293.66     20.66 o 
 -10   1  11        4.55        8.10     12.37 o 
  -9   1  11      562.45      590.96     20.33 o 
  -8   1  11      913.35      926.53     33.92 o 
  -7   1  11      654.12      645.54     21.13 o 
  -6   1  11       88.30       68.83     15.16 o 
  -5   1  11      331.79      368.79     22.63 o 
  -4   1  11      829.77      897.43     34.39 o 
  -3   1  11      745.17      757.74     23.92 o 
  -2   1  11      155.53      151.17     15.54 o 
  -1   1  11       82.43       75.32     13.63 o 
   0   1  11      587.56      675.87     22.80 o 
   1   1  11      519.11      557.76     24.86 o 
   2   1  11      334.56      369.43     20.85 o 
   3   1  11       46.75       33.01     19.53 o 
   4   1  11       99.91      115.02     20.64 o 
   5   1  11      354.55      415.23     33.28 o 
   6   1  11      190.99      181.64     28.84 o 
   7   1  11       17.64       -7.10     23.23 o 
   8   1  11       32.18       26.86     24.22 o 
   9   1  11      136.24      178.65     30.40 o 
  10   1  11      131.03      137.40     30.61 o 
  11   1  11       11.39       -5.68     26.66 o 
  12   1  11        1.81       -2.33     28.76 o 
  13   1  11       52.63       90.11     30.50 o 
  14   1  11       53.97       92.27     35.82 o 
  15   1  11        6.34       27.60     41.39 o 
  16   1  11        0.11      -53.74     53.74 o 
 -27   2  11      412.79      415.69     57.44 o 
 -26   2  11      125.34       87.30     53.48 o 
 -25   2  11       26.38      -23.13     24.91 o 
 -24   2  11      439.52      508.17     61.07 o 
 -23   2  11      969.53     1036.85     38.59 o 
 -22   2  11      357.14      411.23     28.10 o 
 -21   2  11        5.96        2.71     19.16 o 
 -20   2  11      548.04      536.13     28.97 o 
 -19   2  11     1050.20     1065.83     52.42 o 
 -18   2  11      949.15     1043.75     49.65 o 
 -17   2  11      133.01      158.16     22.03 o 
 -16   2  11      278.12      247.81     26.20 o 
 -15   2  11     1349.43     1338.35     32.36 o 
 -14   2  11     1377.01     1368.13     38.33 o 
 -13   2  11      427.88      495.73     23.90 o 
 -12   2  11       50.95       30.03     14.74 o 
 -11   2  11     1062.23     1068.91     32.36 o 
 -10   2  11     1653.92     1714.55     54.83 o 
  -9   2  11     1195.41     1171.04     33.01 o 
  -8   2  11       27.79       39.82     13.03 o 
  -7   2  11      497.42      509.98     19.88 o 
  -6   2  11     1615.79     1601.42     48.74 o 
  -5   2  11      838.92      848.32     24.91 o 
  -4   2  11      137.67      102.01     15.03 o 
  -3   2  11      202.83      220.89     16.67 o 
  -2   2  11      818.31      903.12     27.69 o 
  -1   2  11     1074.06     1084.10     35.92 o 
   0   2  11      137.50      122.07     25.33 o 
   1   2  11        5.52       13.24     16.13 o 
   2   2  11      382.25      411.10     22.18 o 
   3   2  11      640.33      643.24     26.01 o 
   4   2  11      234.85      250.88     21.15 o 
   5   2  11       10.17      -10.85     17.01 o 
   6   2  11      253.27      267.50     29.89 o 
   7   2  11      206.76      186.20     28.79 o 
   8   2  11      170.46      140.73     29.35 o 
   9   2  11       10.25      -10.67     24.87 o 
  10   2  11       22.13        8.66     29.62 o 
  11   2  11      125.05      121.10     30.08 o 
  12   2  11       60.13       34.30     27.95 o 
  13   2  11       36.65        5.14     33.30 o 
  14   2  11       12.89       65.02     56.68 o 
  15   2  11       14.14       22.47     58.38 o 
 -27   3  11       11.05       30.09     38.42 o 
 -26   3  11       80.12       27.42     38.02 o 
 -25   3  11       74.10       81.50     28.72 o 
 -24   3  11       14.67       35.16     34.71 o 
 -23   3  11        9.87       15.77     26.05 o 
 -22   3  11       54.80       52.85     18.56 o 
 -21   3  11      162.05      181.44     19.97 o 
 -20   3  11       75.38       62.69     17.64 o 
 -19   3  11        1.73       -8.97     15.32 o 
 -18   3  11      105.15       83.48     15.24 o 
 -17   3  11      239.78      267.56     19.27 o 
 -16   3  11       54.28       88.52     16.35 o 
 -15   3  11       10.17       20.26     12.91 o 
 -14   3  11       69.34       62.88     13.51 o 
 -13   3  11      208.56      240.54     16.36 o 
 -12   3  11      272.96      306.21     17.22 o 
 -11   3  11       13.03       26.29     13.41 o 
 -10   3  11       30.01       12.56     12.81 o 
  -9   3  11      223.28      253.28     16.72 o 
  -8   3  11      188.95      244.63     19.91 o 
  -7   3  11      135.53      168.74     16.68 o 
  -6   3  11        1.86        3.01     11.04 o 
  -5   3  11      157.98      160.00     13.52 o 
  -4   3  11      214.73      277.94     16.13 o 
  -3   3  11       90.43      119.43     15.58 o 
  -2   3  11        0.54       13.78     10.67 o 
  -1   3  11       13.46        5.68     11.55 o 
   0   3  11      132.64      184.03     14.06 o 
   1   3  11       83.83      140.13     13.24 o 
   2   3  11       27.58       25.11     13.52 o 
   3   3  11       38.62       33.26     13.06 o 
   4   3  11       39.16       54.34     13.66 o 
   5   3  11       65.99      106.12     15.07 o 
   6   3  11       17.62       30.50     13.61 o 
   7   3  11        0.34       16.37     13.95 o 
   8   3  11       44.51       74.45     16.42 o 
   9   3  11       38.85       55.00     17.49 o 
  10   3  11       22.57       37.05     26.18 o 
  11   3  11        0.09       -0.93     25.69 o 
  12   3  11        4.68       -5.46     30.38 o 
  13   3  11        6.74      -31.94     31.94 o 
  14   3  11       24.94       84.48     61.16 o 
  15   3  11        1.87      -49.88     55.06 o 
 -26   4  11       51.80       87.84     49.19 o 
 -25   4  11        0.10      -29.43     29.43 o 
 -24   4  11       60.51       62.18     29.30 o 
 -23   4  11      167.67      213.76     35.07 o 
 -22   4  11      107.27      147.37     19.38 o 
 -21   4  11       10.26       23.58     16.72 o 
 -20   4  11       45.02       44.81     15.94 o 
 -19   4  11      268.70      292.39     17.54 o 
 -18   4  11      155.65      191.09     19.56 o 
 -17   4  11       40.46       40.97     12.28 o 
 -16   4  11       17.04       10.70     11.50 o 
 -15   4  11      168.84      184.67     17.84 o 
 -14   4  11      298.13      320.10     15.97 o 
 -13   4  11      192.01      168.23     15.00 o 
 -12   4  11        2.80        9.63     12.29 o 
 -11   4  11      216.55      240.33     15.40 o 
 -10   4  11      315.86      362.20     16.06 o 
  -9   4  11      211.55      224.66     15.36 o 
  -8   4  11        9.53       -2.93      9.99 o 
  -7   4  11       96.98      105.64     13.33 o 
  -6   4  11      313.07      322.73     14.05 o 
  -5   4  11      290.59      298.60     13.98 o 
  -4   4  11       16.51       18.72     11.11 o 
  -3   4  11       28.59        6.93     11.01 o 
  -2   4  11      118.13      150.98     13.04 o 
  -1   4  11      188.44      225.17     14.19 o 
   0   4  11      101.21       86.27     13.24 o 
   1   4  11        1.95       -3.12     11.53 o 
   2   4  11       98.24       82.80     13.25 o 
   3   4  11      118.03      127.90     14.10 o 
   4   4  11       80.59       89.79     14.41 o 
   5   4  11        3.92      -12.15     12.35 o 
   6   4  11       19.13       22.94     14.13 o 
   7   4  11       65.66       50.15     15.50 o 
   8   4  11       47.12       66.72     16.16 o 
   9   4  11        7.56       -3.08     17.73 o 
  10   4  11       11.36       -1.44     19.87 o 
  11   4  11        7.63      -23.25     23.25 o 
  12   4  11       19.97       18.75     21.31 o 
  13   4  11       11.79       -5.28     24.79 o 
  14   4  11        0.07      -50.19     53.90 o 
 -25   5  11      432.59      486.09     38.02 o 
 -24   5  11      167.18      207.75     29.59 o 
 -23   5  11        0.46      -13.85     24.61 o 
 -22   5  11      350.06      357.72     27.63 o 
 -21   5  11      586.97      619.17     26.60 o 
 -20   5  11      442.11      495.68     21.82 o 
 -19   5  11       23.25       22.48     12.72 o 
 -18   5  11      208.10      206.14     16.02 o 
 -17   5  11      849.55      835.35     21.01 o 
 -16   5  11      831.63      808.81     20.25 o 
 -15   5  11      145.58      152.64     12.57 o 
 -14   5  11      146.99      146.09     12.17 o 
 -13   5  11      770.49      787.90     22.76 o 
 -12   5  11      903.22      931.11     33.23 o 
 -11   5  11      461.42      474.50     15.84 o 
 -10   5  11       17.31       -9.30      9.99 o 
  -9   5  11      420.89      431.99     15.24 o 
  -8   5  11     1162.76     1159.76     29.46 o 
  -7   5  11      576.09      582.33     21.80 o 
  -6   5  11       26.44       33.31     10.08 o 
  -5   5  11      220.57      228.94     12.62 o 
  -4   5  11      694.56      694.43     18.51 o 
  -3   5  11      772.50      738.17     24.52 o 
  -2   5  11       77.91       62.19     12.15 o 
  -1   5  11       58.40       41.24     12.06 o 
   0   5  11      440.58      429.36     17.41 o 
   1   5  11      438.22      438.21     18.32 o 
   2   5  11      112.28       84.47     13.99 o 
   3   5  11        0.19        2.75     13.98 o 
   4   5  11      182.80      195.90     17.39 o 
   5   5  11      258.03      227.52     18.08 o 
   6   5  11      141.99      121.88     16.95 o 
   7   5  11        5.20        0.22     15.29 o 
   8   5  11       53.84       40.22     17.32 o 
   9   5  11      133.41      131.81     23.42 o 
  10   5  11       94.41       40.75     19.47 o 
  11   5  11       27.80       18.74     18.01 o 
  12   5  11       18.12       31.99     20.88 o 
  13   5  11       48.12       37.49     30.84 o 
  14   5  11       41.23       17.94     27.74 o 
  15   5  11       20.03       25.48     36.06 o 
 -24   6  11      177.37      163.27     46.88 o 
 -23   6  11      195.88      219.08     62.10 o 
 -22   6  11      121.52       85.70     27.34 o 
 -21   6  11       12.30       -3.31     25.48 o 
 -20   6  11      124.42      117.48     24.31 o 
 -19   6  11      417.33      404.38     38.62 o 
 -18   6  11      235.03      235.95     20.66 o 
 -17   6  11        8.46       12.85     13.38 o 
 -16   6  11      110.97       93.62     14.09 o 
 -15   6  11      416.23      484.91     20.41 o 
 -14   6  11      506.56      584.74     16.87 o 
 -13   6  11       50.09       59.24     11.18 o 
 -12   6  11       20.89       19.48      9.54 o 
 -11   6  11      407.62      455.41     14.85 o 
 -10   6  11      511.56      532.91     16.38 o 
  -9   6  11      107.07      130.24     10.64 o 
  -8   6  11        7.27       12.64      9.29 o 
  -7   6  11      254.71      289.09     12.93 o 
  -6   6  11      331.22      368.31     13.88 o 
  -5   6  11      263.41      273.64     16.10 o 
  -4   6  11       28.12       16.58     10.95 o 
  -3   6  11       94.03       81.28     12.06 o 
  -2   6  11      289.09      349.13     16.21 o 
  -1   6  11      197.04      230.63     15.04 o 
   0   6  11       92.67       94.94     13.56 o 
   1   6  11       54.92       58.26     14.36 o 
   2   6  11      103.91      141.42     16.83 o 
   3   6  11      170.41      224.58     19.34 o 
   4   6  11       88.87      106.36     15.98 o 
   5   6  11       13.93       32.07     15.24 o 
   6   6  11       21.51       31.28     16.03 o 
   7   6  11       95.82      126.44     19.46 o 
   8   6  11       50.24       72.84     18.58 o 
   9   6  11        0.84      -14.94     17.26 o 
  10   6  11        6.56      -14.01     17.93 o 
  11   6  11       31.76       22.63     22.07 o 
  12   6  11       39.03       73.71     22.04 o 
  13   6  11        0.36       18.53     27.32 o 
  14   6  11        0.18       18.51     29.78 o 
 -23   7  11        2.53      -29.71     29.71 o 
 -22   7  11        5.14       30.31     29.59 o 
 -21   7  11        6.54       32.49     29.01 o 
 -20   7  11       27.30       39.65     32.28 o 
 -19   7  11       13.89       34.52     27.97 o 
 -18   7  11       15.17      -19.49     55.21 o 
 -17   7  11        9.58        9.55     22.57 o 
 -16   7  11       17.69       25.93     15.73 o 
 -15   7  11       32.43       32.24     13.26 o 
 -14   7  11        3.46        0.34     11.35 o 
 -13   7  11        2.70       11.61     11.25 o 
 -12   7  11       33.92       48.35     11.20 o 
 -11   7  11        4.25       30.13     10.65 o 
 -10   7  11       73.63       59.72     11.83 o 
  -9   7  11        3.13       17.45     11.71 o 
  -8   7  11        1.10       22.10     11.72 o 
  -7   7  11       31.77       36.01     11.68 o 
  -6   7  11       45.28       41.44     12.00 o 
  -5   7  11       12.41       27.62     11.84 o 
  -4   7  11        0.05       18.61     12.08 o 
  -3   7  11       18.01       25.42     13.52 o 
  -2   7  11       36.58       29.36     11.77 o 
  -1   7  11        3.51       -0.47     11.95 o 
   0   7  11        0.18       12.56     12.25 o 
   1   7  11        3.47       49.31     13.26 o 
   2   7  11       38.12       46.35     13.58 o 
   3   7  11        0.56        0.01     13.18 o 
   4   7  11       19.83       27.24     13.77 o 
   5   7  11        3.67       28.76     13.84 o 
   6   7  11        0.57       26.77     16.44 o 
   7   7  11        6.07        2.96     17.20 o 
   8   7  11        2.96       -8.19     17.25 o 
   9   7  11        1.13       -6.78     21.20 o 
  10   7  11        7.48       20.64     19.96 o 
  11   7  11        0.71       22.92     22.22 o 
  12   7  11        2.61        9.58     30.59 o 
  13   7  11        0.60        0.91     30.32 o 
 -22   8  11      112.57      125.19     53.06 o 
 -21   8  11       10.39       -8.06     28.33 o 
 -20   8  11       91.05       63.18     57.23 o 
 -19   8  11      206.97      240.79     30.18 o 
 -18   8  11      263.56      300.98     30.54 o 
 -17   8  11       39.37       76.66     20.62 o 
 -16   8  11       22.35       21.80     20.64 o 
 -15   8  11      202.39      197.57     20.72 o 
 -14   8  11      428.35      431.19     16.60 o 
 -13   8  11      130.15      137.66     12.67 o 
 -12   8  11        1.16       -6.80      9.88 o 
 -11   8  11      229.18      236.09     12.54 o 
 -10   8  11      318.66      320.37     14.59 o 
  -9   8  11      258.36      243.41     13.85 o 
  -8   8  11        2.51        2.42     11.09 o 
  -7   8  11       50.12       22.72     11.71 o 
  -6   8  11      405.55      387.93     17.11 o 
  -5   8  11      199.93      165.89     14.31 o 
  -4   8  11       57.94       55.21     12.97 o 
  -3   8  11       36.38       34.29     13.10 o 
  -2   8  11      128.84       99.88     14.27 o 
  -1   8  11      251.11      200.31     15.72 o 
   0   8  11      107.20      103.00     15.46 o 
   1   8  11        1.34        5.68     14.17 o 
   2   8  11       99.17      111.76     16.93 o 
   3   8  11      165.45      141.41     15.41 o 
   4   8  11       61.85       32.12     15.47 o 
   5   8  11       10.00       19.96     15.90 o 
   6   8  11       34.02       27.65     17.01 o 
   7   8  11       57.04       39.51     23.13 o 
   8   8  11       85.45       27.59     22.11 o 
   9   8  11        3.54        8.05     21.76 o 
  10   8  11        1.63      -21.58     21.58 o 
  11   8  11       28.63        9.08     33.42 o 
  12   8  11       15.45      -21.02     27.26 o 
 -20   9  11      103.58      121.96     39.39 o 
 -19   9  11        2.45       14.76     27.79 o 
 -18   9  11       73.03       68.01     23.45 o 
 -17   9  11      310.13      318.84     21.99 o 
 -16   9  11      194.04      201.55     19.61 o 
 -15   9  11       39.21       41.15     17.15 o 
 -14   9  11       58.24       49.08     16.07 o 
 -13   9  11      209.34      197.48     17.13 o 
 -12   9  11      281.98      271.98     17.26 o 
 -11   9  11      118.89       98.79     13.52 o 
 -10   9  11        3.71       11.83     14.20 o 
  -9   9  11      220.20      209.26     14.55 o 
  -8   9  11      315.35      326.96     15.82 o 
  -7   9  11      164.15      182.97     22.94 o 
  -6   9  11        0.17        0.15     12.98 o 
  -5   9  11       84.29       84.74     13.60 o 
  -4   9  11      223.80      208.56     15.62 o 
  -3   9  11      232.73      237.16     15.68 o 
  -2   9  11        8.78       -8.26     13.78 o 
  -1   9  11       33.92       45.29     14.95 o 
   0   9  11      145.01      160.85     16.63 o 
   1   9  11      115.63      128.14     16.53 o 
   2   9  11       46.82       45.61     18.00 o 
   3   9  11        1.72        2.04     19.33 o 
   4   9  11       58.76      105.03     23.68 o 
   5   9  11      121.72      106.14     34.33 o 
   6   9  11       30.91        8.45     27.41 o 
   7   9  11        0.07      -13.23     21.49 o 
   8   9  11       25.89       65.05     35.42 o 
   9   9  11       30.53       34.60     34.01 o 
  10   9  11       31.49      -10.28     34.20 o 
 -18  10  11        2.21        1.27     31.17 o 
 -17  10  11        3.13       12.39     18.37 o 
 -16  10  11       32.02       35.04     18.09 o 
 -15  10  11       27.61       61.47     17.36 o 
 -14  10  11       24.48       23.72     22.28 o 
 -13  10  11        2.38      -21.39     21.39 o 
 -12  10  11       29.53       36.98     19.43 o 
 -11  10  11       48.88       51.39     18.23 o 
 -10  10  11       14.58       20.46     16.33 o 
  -9  10  11        0.04       15.30     15.14 o 
  -8  10  11        6.43      -14.73     14.73 o 
  -7  10  11       24.79       28.48     15.57 o 
  -6  10  11       40.79       70.92     14.48 o 
  -5  10  11       10.78       28.52     12.91 o 
  -4  10  11       11.37       18.35     13.50 o 
  -3  10  11       13.54       25.52     14.37 o 
  -2  10  11       30.97       50.34     15.98 o 
  -1  10  11        4.95        2.66     15.41 o 
   0  10  11        0.38        7.47     17.03 o 
   1  10  11       14.68      -12.95     30.70 o 
   2  10  11       16.06       26.08     21.70 o 
   3  10  11        8.11        2.52     21.60 o 
   4  10  11        1.36       18.75     22.44 o 
   5  10  11        1.09        4.36     22.44 o 
   6  10  11        4.61       20.33     34.58 o 
   7  10  11        3.63      -13.26     33.03 o 
   8  10  11        2.65       23.63     41.85 o 
 -14  11  11        0.03      -16.00     22.59 o 
 -13  11  11       20.08        7.83     26.76 o 
 -12  11  11       72.11       52.68     24.34 o 
 -11  11  11       52.66       37.41     37.18 o 
 -10  11  11        4.22        2.61     19.88 o 
  -9  11  11        3.08       21.98     18.13 o 
  -8  11  11       52.15       76.81     20.52 o 
  -7  11  11       79.55       99.86     23.95 o 
  -6  11  11       18.90       21.83     16.76 o 
  -5  11  11        3.39       19.63     16.49 o 
  -4  11  11       28.95       23.72     17.15 o 
  -3  11  11       55.96       59.02     16.01 o 
  -2  11  11       12.57       -0.06     15.17 o 
  -1  11  11        5.23       -7.45     17.63 o 
   0  11  11       18.86       18.32     21.35 o 
   1  11  11       25.03        8.52     24.06 o 
   2  11  11       24.44       31.29     24.54 o 
   3  11  11        2.57        2.83     24.87 o 
   4  11  11        2.61      -21.63     24.68 o 
   5  11  11        8.69       15.14     42.08 o 
  -9  12  11       52.21      149.89     53.13 o 
  -8  12  11        0.19       20.64     27.10 o 
  -7  12  11       37.78       39.45     29.45 o 
  -6  12  11       89.41       32.33     28.94 o 
  -5  12  11       61.21       65.59     38.14 o 
  -4  12  11       11.72      -18.09     18.09 o 
  -3  12  11       19.81       13.46     22.12 o 
  -2  12  11       58.32       27.83     19.74 o 
  -1  12  11       75.64       56.15     23.74 o 
 -26   0  12      203.94      212.86     67.89 o 
 -25   0  12      411.45      464.76     77.80 o 
 -24   0  12      492.09      597.34     58.56 o 
 -23   0  12       25.36       23.68     36.20 o 
 -22   0  12      125.45      170.76     53.29 o 
 -21   0  12      634.02      780.06     55.23 o 
 -20   0  12      683.67      749.75     53.37 o 
 -19   0  12      237.61      296.18     50.01 o 
 -18   0  12       55.97        2.81     22.85 o 
 -17   0  12      484.45      488.72     33.47 o 
 -16   0  12     1269.66     1234.01     46.15 o 
 -15   0  12      389.73      401.55     28.06 o 
 -14   0  12        6.07       11.76     19.36 o 
 -13   0  12      326.95      317.53     26.17 o 
 -12   0  12     1271.88     1293.99     42.64 o 
 -11   0  12      704.90      750.88     60.42 o 
 -10   0  12      187.91      171.74     33.23 o 
  -9   0  12      318.55      407.96     27.10 o 
  -8   0  12      916.05      950.55     37.25 o 
  -7   0  12      823.12      815.27     49.19 o 
  -6   0  12      165.17      198.29     28.94 o 
  -5   0  12        3.45      -21.84     23.05 o 
  -4   0  12      765.73      829.13     35.83 o 
  -3   0  12      498.90      558.80     43.54 o 
  -2   0  12      548.30      581.77     33.56 o 
  -1   0  12        5.83       20.22     21.47 o 
   0   0  12      176.19      163.32     28.83 o 
   1   0  12      335.22      268.33     32.45 o 
   2   0  12      420.10      426.55     80.77 o 
   3   0  12       38.28       17.54     34.28 o 
   4   0  12       50.37       84.01     38.81 o 
   5   0  12      244.89      184.81     43.59 o 
   6   0  12      156.45      206.28     44.67 o 
   7   0  12       29.63      -21.31     33.76 o 
   8   0  12       15.65       41.96     39.53 o 
   9   0  12       16.67      -24.27     39.13 o 
  10   0  12      157.97      163.31     45.44 o 
  11   0  12        5.59       -7.75     46.80 o 
  12   0  12        3.32       49.96     59.92 o 
  13   0  12       32.10       40.62     60.39 o 
 -26   1  12       55.32       24.08     43.59 o 
 -25   1  12        5.36      -33.49     47.07 o 
 -24   1  12       70.28       43.98     32.03 o 
 -23   1  12      161.15      177.23     37.19 o 
 -22   1  12      176.22      157.25     31.04 o 
 -21   1  12       32.55       49.69     23.41 o 
 -20   1  12       33.41       46.14     23.19 o 
 -19   1  12      286.90      261.22     27.83 o 
 -18   1  12      247.76      268.77     28.24 o 
 -17   1  12       89.11       50.92     20.85 o 
 -16   1  12        6.10       -1.51     19.18 o 
 -15   1  12      270.35      286.40     25.53 o 
 -14   1  12      284.64      300.06     18.90 o 
 -13   1  12      306.70      341.31     20.48 o 
 -12   1  12        7.38        4.86     13.54 o 
 -11   1  12      113.45      140.10     17.44 o 
 -10   1  12      348.95      392.12     26.99 o 
  -9   1  12      229.99      257.72     24.77 o 
  -8   1  12       77.46       66.18     16.55 o 
  -7   1  12       88.16       87.40     16.97 o 
  -6   1  12      220.69      240.09     19.37 o 
  -5   1  12      412.63      458.91     21.60 o 
  -4   1  12       32.64       73.00     15.71 o 
  -3   1  12        6.27      -14.26     14.26 o 
  -2   1  12      103.66       99.79     16.10 o 
  -1   1  12      282.13      334.24     20.69 o 
   0   1  12       82.23      111.81     17.65 o 
   1   1  12        4.12       14.97     16.48 o 
   2   1  12       96.06      119.89     25.94 o 
   3   1  12       99.54      146.87     24.33 o 
   4   1  12       64.22       77.41     26.66 o 
   5   1  12        7.00        4.37     25.35 o 
   6   1  12        0.55        2.85     25.43 o 
   7   1  12      111.58      186.05     30.65 o 
   8   1  12       29.42       45.22     27.32 o 
   9   1  12       28.34       -4.05     28.25 o 
  10   1  12        6.57       11.84     27.80 o 
  11   1  12       11.83       23.80     29.46 o 
  12   1  12       17.78        2.29     90.50 o 
  13   1  12       14.43       13.17     41.91 o 
 -26   2  12        9.45        5.64     40.12 o 
 -25   2  12       22.03        8.21     40.39 o 
 -24   2  12       28.31       23.49     26.11 o 
 -23   2  12       11.65       10.38     28.01 o 
 -22   2  12        6.21        8.54     27.25 o 
 -21   2  12       27.27       26.57     21.10 o 
 -20   2  12       63.56       94.32     21.79 o 
 -19   2  12       17.74       -0.94     22.04 o 
 -18   2  12        0.00       -9.98     20.11 o 
 -17   2  12       18.85       21.63     20.07 o 
 -16   2  12       46.36       82.76     18.65 o 
 -15   2  12       64.33       42.88     17.50 o 
 -14   2  12        5.15       -3.70     17.95 o 
 -13   2  12       11.39       12.86     16.77 o 
 -12   2  12       77.50      120.05     17.64 o 
 -11   2  12       51.29       73.28     14.82 o 
 -10   2  12       12.86        8.03     15.02 o 
  -9   2  12        2.65        2.65     15.24 o 
  -8   2  12       69.73       84.71     16.83 o 
  -7   2  12       69.40       92.59     15.97 o 
  -6   2  12       35.18       29.57     15.25 o 
  -5   2  12        9.48        5.67     14.36 o 
  -4   2  12       25.89       51.94     20.68 o 
  -3   2  12       46.22       84.57     17.05 o 
  -2   2  12       34.20       54.33     17.17 o 
  -1   2  12        9.10        2.87     16.03 o 
   0   2  12        8.16       10.80     16.06 o 
   1   2  12       44.79       60.24     18.63 o 
   2   2  12       34.29       17.57     17.76 o 
   3   2  12        4.27       -0.71     17.79 o 
   4   2  12        0.17       28.19     21.84 o 
   5   2  12        6.34       46.13     22.37 o 
   6   2  12       25.83       44.85     38.13 o 
   7   2  12        1.61       37.04     26.91 o 
   8   2  12        1.35      -14.32     25.47 o 
   9   2  12       12.35        7.53     26.58 o 
  10   2  12        0.52       12.88     28.73 o 
  11   2  12        1.16        0.80     44.11 o 
  12   2  12        0.84       45.53     41.87 o 
  13   2  12        0.18      -49.88     54.83 o 
 -25   3  12        4.37       19.15     50.19 o 
 -24   3  12       78.18       46.57     50.89 o 
 -23   3  12      416.56      408.82     35.84 o 
 -22   3  12      316.08      312.64     34.03 o 
 -21   3  12      103.62      124.01     23.24 o 
 -20   3  12       53.91       77.93     21.50 o 
 -19   3  12      399.18      433.42     27.78 o 
 -18   3  12      661.21      710.73     38.52 o 
 -17   3  12      210.76      266.68     27.21 o 
 -16   3  12        2.41        9.15     16.92 o 
 -15   3  12      441.91      481.41     28.22 o 
 -14   3  12      622.90      643.84     30.90 o 
 -13   3  12      426.29      448.70     33.74 o 
 -12   3  12       14.45       15.44     16.54 o 
 -11   3  12      238.42      235.52     20.96 o 
 -10   3  12      591.41      589.65     30.14 o 
  -9   3  12      607.07      574.98     21.83 o 
  -8   3  12       73.98       63.53     15.46 o 
  -7   3  12       39.46       51.15     15.24 o 
  -6   3  12      511.71      515.19     23.37 o 
  -5   3  12      515.14      495.06     23.35 o 
  -4   3  12      264.99      244.76     19.73 o 
  -3   3  12       15.47       25.51     15.93 o 
  -2   3  12      216.08      261.76     20.01 o 
  -1   3  12      480.23      512.25     25.59 o 
   0   3  12      129.39      157.61     19.90 o 
   1   3  12       16.29       -5.66     17.55 o 
   2   3  12      104.86      124.09     20.37 o 
   3   3  12      182.12      176.89     21.55 o 
   4   3  12      145.90       92.56     20.59 o 
   5   3  12       29.97       30.23     19.28 o 
   6   3  12       17.93       36.75     22.76 o 
   7   3  12       76.79       87.27     27.93 o 
   8   3  12       98.92       55.84     27.43 o 
   9   3  12       33.17       -4.75     30.16 o 
  10   3  12        0.02        1.60     39.52 o 
  11   3  12       40.40       63.32     61.70 o 
  12   3  12       37.54      -10.43     57.14 o 
  13   3  12       29.75      -55.21     55.21 o 
 -25   4  12      270.79      256.21     53.14 o 
 -24   4  12      187.28      179.80     50.90 o 
 -23   4  12       12.78       29.04     24.68 o 
 -22   4  12      101.39      115.54     27.11 o 
 -21   4  12      383.48      424.76     34.20 o 
 -20   4  12      353.22      416.74     27.22 o 
 -19   4  12       85.35      109.56     20.39 o 
 -18   4  12       31.52       35.53     15.76 o 
 -17   4  12      390.44      404.39     31.28 o 
 -16   4  12      506.83      554.68     36.14 o 
 -15   4  12      285.90      298.57     21.04 o 
 -14   4  12        2.87       -0.35     13.83 o 
 -13   4  12      279.24      301.78     22.38 o 
 -12   4  12      561.02      597.67     22.92 o 
 -11   4  12      410.30      419.31     20.39 o 
 -10   4  12       28.48       11.65     13.88 o 
  -9   4  12      140.41      143.40     14.70 o 
  -8   4  12      424.84      429.86     18.66 o 
  -7   4  12      448.75      455.01     18.96 o 
  -6   4  12       79.28       63.73     16.48 o 
  -5   4  12       19.87       15.43     14.12 o 
  -4   4  12      221.16      259.15     17.19 o 
  -3   4  12      369.86      392.87     20.31 o 
  -2   4  12      125.18      113.19     17.29 o 
  -1   4  12        0.14       -6.90     14.55 o 
   0   4  12      112.87      145.19     17.34 o 
   1   4  12      230.83      254.61     16.81 o 
   2   4  12      107.89       80.71     14.92 o 
   3   4  12       13.40       -8.83     13.72 o 
   4   4  12       45.25       62.13     21.04 o 
   5   4  12      125.53      149.25     18.87 o 
   6   4  12       73.52       72.07     20.80 o 
   7   4  12       16.93      -10.89     19.81 o 
   8   4  12        3.85       -2.51     25.58 o 
   9   4  12       47.74       28.94     39.27 o 
  10   4  12       36.13       71.11     70.04 o 
  11   4  12       24.28       21.43     40.24 o 
  12   4  12        0.16        8.65     57.37 o 
 -24   5  12       12.90       58.69     41.00 o 
 -23   5  12        9.10       70.81     41.00 o 
 -22   5  12        2.15        6.11     33.22 o 
 -21   5  12        2.08       26.85     26.43 o 
 -20   5  12       21.24       21.07     22.99 o 
 -19   5  12       14.22       21.42     18.33 o 
 -18   5  12       13.06       58.23     17.33 o 
 -17   5  12        4.95        5.57     14.21 o 
 -16   5  12       14.29       28.41     12.91 o 
 -15   5  12        7.82       17.35     12.43 o 
 -14   5  12       27.16       48.37     12.95 o 
 -13   5  12        0.37        7.78     13.16 o 
 -12   5  12        1.79       11.74     13.76 o 
 -11   5  12       35.18       24.40     14.18 o 
 -10   5  12       21.86       48.06     14.48 o 
  -9   5  12        3.02       15.42     12.71 o 
  -8   5  12        3.24       10.71     11.61 o 
  -7   5  12       15.52       16.99     10.89 o 
  -6   5  12       63.09       96.97     12.14 o 
  -5   5  12        0.39       44.40     11.27 o 
  -4   5  12        0.59       10.57     10.80 o 
  -3   5  12       29.74       30.47     12.56 o 
  -2   5  12       11.65       19.17     12.57 o 
  -1   5  12        5.06       44.27     13.56 o 
   0   5  12       11.50       29.45     13.57 o 
   1   5  12        6.74       -2.21     14.38 o 
   2   5  12       15.94       14.33     15.99 o 
   3   5  12        7.51        8.13     18.17 o 
   4   5  12        6.47       35.78     15.82 o 
   5   5  12        0.39       19.10     16.10 o 
   6   5  12        5.43       -2.55     16.81 o 
   7   5  12        3.59       -7.39     19.04 o 
   8   5  12       13.25       24.28     19.36 o 
   9   5  12        5.26       -1.69     27.03 o 
  10   5  12        0.14        0.13     25.05 o 
  11   5  12        2.45      -35.16     36.97 o 
 -23   6  12       15.87       10.12     41.70 o 
 -22   6  12       10.08       -1.22     29.46 o 
 -21   6  12      124.81       94.43     32.10 o 
 -20   6  12      164.18      182.40     30.16 o 
 -19   6  12       63.59       70.84     28.61 o 
 -18   6  12        1.37       -9.49     20.51 o 
 -17   6  12      101.26       81.57     22.47 o 
 -16   6  12      193.69      160.99     23.72 o 
 -15   6  12      166.56      201.54     19.83 o 
 -14   6  12       10.63       32.34     15.11 o 
 -13   6  12       57.64       45.82     17.14 o 
 -12   6  12      294.79      270.92     16.77 o 
 -11   6  12      157.31      158.30     18.30 o 
 -10   6  12       66.70       67.89     14.54 o 
  -9   6  12       35.33       58.84     14.40 o 
  -8   6  12      126.11      131.64     12.45 o 
  -7   6  12      244.59      249.78     14.37 o 
  -6   6  12       65.75       58.39     12.56 o 
  -5   6  12        0.31       -3.86     11.61 o 
  -4   6  12       92.49       63.45     13.17 o 
  -3   6  12       99.65       87.26     13.27 o 
  -2   6  12      109.31       93.21     13.47 o 
  -1   6  12       12.42        6.47     14.37 o 
   0   6  12       29.57       16.72     13.36 o 
   1   6  12      101.91      105.90     15.81 o 
   2   6  12      100.24       69.80     16.84 o 
   3   6  12        4.73        6.10     16.07 o 
   4   6  12        1.24       22.17     16.77 o 
   5   6  12       56.20       57.18     16.52 o 
   6   6  12       45.63       36.64     17.98 o 
   7   6  12       27.94       22.47     18.02 o 
   8   6  12        2.13       19.97     20.77 o 
   9   6  12       11.02       -4.93     21.00 o 
  10   6  12       26.24       44.83     27.69 o 
  11   6  12        4.63       -1.70     35.21 o 
  12   6  12        7.33       -5.33     34.90 o 
 -21   7  12       38.20       13.11     30.37 o 
 -20   7  12       49.38      -10.80     29.11 o 
 -19   7  12      203.01      194.01     64.49 o 
 -18   7  12      367.41      382.75     37.47 o 
 -17   7  12      107.09       70.16     33.08 o 
 -16   7  12        7.07      -24.85     24.85 o 
 -15   7  12      194.13      190.46     40.43 o 
 -14   7  12      388.92      329.60     27.23 o 
 -13   7  12      198.52      191.37     24.08 o 
 -12   7  12       13.57       61.05     17.51 o 
 -11   7  12       98.59      127.70     22.81 o 
 -10   7  12      399.59      400.03     22.44 o 
  -9   7  12      292.14      265.64     20.09 o 
  -8   7  12       45.31       26.67     17.14 o 
  -7   7  12       35.83       37.31     14.74 o 
  -6   7  12      281.95      276.58     17.72 o 
  -5   7  12      244.31      287.57     19.29 o 
  -4   7  12      130.41      137.48     19.35 o 
  -3   7  12        7.73      -14.03     14.03 o 
  -2   7  12      178.31      189.40     15.98 o 
  -1   7  12      174.84      185.55     15.03 o 
   0   7  12      103.19       94.78     14.56 o 
   1   7  12        2.79      -13.10     13.10 o 
   2   7  12       42.74       38.68     15.33 o 
   3   7  12      114.39       93.75     16.15 o 
   4   7  12      114.07      114.97     16.79 o 
   5   7  12        9.06        4.40     16.03 o 
   6   7  12       15.51        8.93     20.47 o 
   7   7  12       43.55       16.61     21.33 o 
   8   7  12       50.79       15.85     21.73 o 
   9   7  12       14.34       -7.98     25.82 o 
  10   7  12        0.17       -1.48     26.29 o 
  11   7  12       20.21       56.88     30.83 o 
 -20   8  12       53.49       19.15     49.50 o 
 -19   8  12        1.03       15.09     29.35 o 
 -18   8  12       11.59      -15.13     28.58 o 
 -17   8  12      117.48      148.42     28.17 o 
 -16   8  12       49.44       84.95     26.73 o 
 -15   8  12       45.43       58.01     30.44 o 
 -14   8  12       22.80        5.80     19.75 o 
 -13   8  12       79.49      112.38     19.89 o 
 -12   8  12       95.87      111.41     20.07 o 
 -11   8  12       30.14       23.99     19.72 o 
 -10   8  12        0.56       18.12     18.44 o 
  -9   8  12       48.44       41.79     18.70 o 
  -8   8  12       67.50       84.79     17.19 o 
  -7   8  12       79.08       97.12     17.18 o 
  -6   8  12        4.55       12.65     16.12 o 
  -5   8  12       38.30       34.30     16.30 o 
  -4   8  12       37.44       60.88     16.97 o 
  -3   8  12       92.83      139.81     18.18 o 
  -2   8  12        3.44        9.96     16.41 o 
  -1   8  12        0.33       -5.37     16.41 o 
   0   8  12       55.72      120.61     18.06 o 
   1   8  12       38.44       77.85     18.83 o 
   2   8  12       12.73       58.38     20.28 o 
   3   8  12        2.83       13.59     19.29 o 
   4   8  12        4.24        4.43     24.80 o 
   5   8  12       23.74       53.79     23.57 o 
   6   8  12        4.29       -0.29     23.40 o 
   7   8  12        4.63       -3.81     32.33 o 
   8   8  12        4.57      -17.76     42.82 o 
   9   8  12       12.65       28.14     32.82 o 
 -18   9  12       35.37       21.16     52.90 o 
 -17   9  12       31.05       29.66     29.23 o 
 -16   9  12       16.93       10.12     50.43 o 
 -15   9  12        8.35       27.50     26.89 o 
 -14   9  12       16.68       25.39     27.29 o 
 -13   9  12       55.12       44.14     18.28 o 
 -12   9  12        9.94        0.11     16.32 o 
 -11   9  12        3.67      -15.15     15.83 o 
 -10   9  12       16.21       14.19     16.35 o 
  -9   9  12       32.32       65.07     19.69 o 
  -8   9  12       50.31       56.72     17.02 o 
  -7   9  12        2.01       16.52     16.24 o 
  -6   9  12        7.44       27.46     17.69 o 
  -5   9  12       26.26       33.82     18.44 o 
  -4   9  12       31.28       63.50     18.39 o 
  -3   9  12        4.60       -5.79     17.35 o 
  -2   9  12        0.16       16.30     17.85 o 
  -1   9  12       28.50       13.24     19.37 o 
   0   9  12        9.83       19.96     19.36 o 
   1   9  12       14.09        9.89     19.57 o 
   2   9  12        0.65      -15.16     22.79 o 
   3   9  12        0.71       -6.96     26.18 o 
   4   9  12       13.88       20.42     42.32 o 
   5   9  12        3.45       12.37     32.12 o 
   6   9  12        7.52      -38.46     38.46 o 
   7   9  12        4.45      -14.83     38.22 o 
 -15  10  12       64.42       57.82     33.35 o 
 -14  10  12        2.49       23.01     23.08 o 
 -13  10  12       57.47       69.17     33.39 o 
 -12  10  12      133.02      147.47     22.78 o 
 -11  10  12      109.91       54.69     23.42 o 
 -10  10  12        9.46        8.80     19.59 o 
  -9  10  12       31.39       28.10     16.27 o 
  -8  10  12       82.77       73.95     23.60 o 
  -7  10  12      122.39      117.74     20.05 o 
  -6  10  12       26.32       42.28     17.99 o 
  -5  10  12        0.23        5.14     17.59 o 
  -4  10  12       85.23       62.47     21.74 o 
  -3  10  12       83.97       48.20     21.74 o 
  -2  10  12       54.35       62.77     20.35 o 
  -1  10  12        0.15      -13.63     20.63 o 
   0  10  12       21.41       -3.11     23.30 o 
   1  10  12       73.57       46.09     27.85 o 
   2  10  12       32.42       33.79     31.54 o 
   3  10  12       10.21       25.10     32.42 o 
   4  10  12       10.91        1.78     39.00 o 
  -9  11  12       49.32       32.72     19.59 o 
  -8  11  12        1.35      -19.18     19.18 o 
  -7  11  12       22.13      -16.93     27.27 o 
  -6  11  12       50.72       65.13     21.81 o 
  -5  11  12       32.92       39.56     20.77 o 
  -4  11  12        8.71       36.19     24.40 o 
  -3  11  12        6.67        6.31     23.97 o 
  -2  11  12       20.72       18.02     23.96 o 
  -1  11  12       38.93       60.15     29.82 o 
 -24   1  13      172.80      264.70    100.91 o 
 -23   1  13       81.64       75.53     60.08 o 
 -22   1  13        4.01      -10.80     40.46 o 
 -21   1  13      119.03      128.81     37.09 o 
 -20   1  13      296.58      277.95     32.04 o 
 -19   1  13      194.95      172.30     23.06 o 
 -18   1  13        0.54       20.76     19.65 o 
 -17   1  13       80.72       85.15     21.31 o 
 -16   1  13      374.41      404.10     28.89 o 
 -15   1  13      234.73      244.01     22.53 o 
 -14   1  13       41.81       50.31     16.84 o 
 -13   1  13       51.27       50.21     16.05 o 
 -12   1  13      303.07      324.61     25.23 o 
 -11   1  13      327.92      375.75     23.36 o 
 -10   1  13       69.09       73.25     18.12 o 
  -9   1  13        0.25       -5.47     16.77 o 
  -8   1  13      236.13      262.69     21.54 o 
  -7   1  13      290.45      292.53     23.93 o 
  -6   1  13      184.55      176.60     18.67 o 
  -5   1  13        6.61        7.65     16.01 o 
  -4   1  13      133.90      159.08     18.46 o 
  -3   1  13      181.60      195.81     18.93 o 
  -2   1  13      188.91      173.65     18.58 o 
  -1   1  13       17.82        0.86     17.86 o 
   0   1  13       21.88       40.48     21.88 o 
   1   1  13      110.86      141.25     25.12 o 
   2   1  13       90.93       80.85     23.54 o 
   3   1  13       34.93        4.73     25.94 o 
   4   1  13        6.17      -14.28     25.92 o 
   5   1  13       12.29       40.20     27.42 o 
   6   1  13       81.33       86.84     29.74 o 
   7   1  13       20.07        8.00     27.96 o 
   8   1  13        0.75       14.71     40.11 o 
   9   1  13       10.11      -16.99     40.14 o 
  10   1  13       31.66       41.82     41.77 o 
  11   1  13       12.68       39.07     59.15 o 
 -24   2  13       16.86       -5.53     40.52 o 
 -23   2  13      243.95      258.91     65.11 o 
 -22   2  13      357.69      347.43     36.46 o 
 -21   2  13      124.42      166.70     40.77 o 
 -20   2  13        0.55      -25.79     25.79 o 
 -19   2  13      220.53      245.65     39.65 o 
 -18   2  13      383.41      430.28     47.94 o 
 -17   2  13      345.83      363.95     26.27 o 
 -16   2  13       29.24        6.15     17.36 o 
 -15   2  13      127.75      130.98     18.39 o 
 -14   2  13      427.17      457.32     33.07 o 
 -13   2  13      412.62      425.44     27.51 o 
 -12   2  13      126.62      113.71     18.27 o 
 -11   2  13       30.90       19.44     15.55 o 
 -10   2  13      330.36      318.78     29.95 o 
  -9   2  13      462.62      425.08     23.99 o 
  -8   2  13      200.80      172.05     18.89 o 
  -7   2  13        8.30        4.86     15.95 o 
  -6   2  13       99.66       73.83     18.23 o 
  -5   2  13      373.13      383.13     23.32 o
[truncated: 30,152 more chars]
